# Supplementary material for: Bacterial and abiogenic carbonates formed in caves–no vital effect on clumped isotope compositions
Source: PLoS One. 2021 Jan 25;16(1):e0245621. doi: 10.1371/journal.pone.0245621 (PMC7833151; doi:10.1371/journal.pone.0245621)
Supplement: S1 Table — (XLSX) [file pone.0245621.s001.xlsx]

## Sheet: Results
sample	comment	δ13C [vPDB, ‰]		δ18O[vPDB, ‰]		number of replicates	Δ47 [CDES25, ‰]
		Value	±1 SD	Value	±1 SD		Value	±1 SD	±1 SE	±68.2% CI	±95% CI
BNT-2/10	flowstone core, 10 mm from top	-10.12	0.07	-6.84	0.12	21	0.73	0.034	0.007	0.00677562	0.0154766
BNT-2/top	flowstone core, topmost sample	-9.83	0.05	-6.72	0.11	23	0.703	0.07	0.015	0.0133018	0.0302703
NU-1	fast growing stalagmite, top	-10.37	0.06	-7.07	0.1	19	0.558	0.039	0.009	0.00819173	0.0187974
NU-2	slowly growing stalagmite, top	-9.84	0.05	-7.13	0.1	18	0.547	0.049	0.011	0.0105901	0.0243671
VK-1	slowly growing stalgmite, top	-10.54	0.05	-6.92	0.1	20	0.631	0.057	0.013	0.0116537	0.0266768
VK-2	fats growing stalagmite, top	-10.49	0.06	-6.71	0.1	23	0.592	0.038	0.008	0.00722096	0.0164324
BaTD 248	cultivated bacterial carbonate	-20.36	0.07	-9.5	0.1	7	0.639	0.052	0.02	0.0189583	0.048092
Glass plate 1	13/01/2020; site 2, untreated	-10.02	0.05	-7.31	0.1	16	0.679	0.033	0.008	0.00759215	0.0175845
Glass plate 2	13/01/2020; site 1, UV-treated	-8.35	0.06	-6.83	0.1	11	0.769	0.038	0.011	0.0107084	0.0255287
Glass plate 3	20/02/2020; site 1, untreated	-11.9	0.05	-6.6	0.1	4	0.731	0.036	0.018	0.018847	0.057284
Glass plate 4	20/02/2020; site 2; UV-treated	-10.97	0.05	-6.64	0.11	11	0.692	0.028	0.009	0.00789041	0.0188107
Glass plate 7	29/05/2020; site 1, UV-treated	-11.12	0.1	-6.33	0.13	10	0.732	0.027	0.009	0.00802164	0.0193146
Glass plate 8	29/05/2020; site 2; untreated	-11.7	0.07	-6.75	0.11	12	0.723	0.036	0.01	0.00967179	0.0228733
								±1 SD	standard deviation
								±1 SE	one standard error of the mean
								±68.2% CI	68.2% confidence interval of population mean, using a Student's t-distribution
								±95% CI	95% confidence interval of population mean, using a Student's t-distribution

## Sheet: Glass plate 1
Replicate ID	Sample name	δ13C VPDB (Final)	δ18O VPDB (Final)	Δ47 CDES25 (Final)	δ45 WG (PBL)	δ45 WG (PBL) SD	δ46 WG (PBL)	δ46 WG (PBL) SD	δ47 WG (PBL)	δ47 WG (PBL) SD	δ48 WG (PBL)	δ48 WG (PBL) SD	δ49 WG (PBL)	δ49 WG (PBL) SD	Δ47 WG (PBL)	Δ47 WG (PBL) SD	ETF Slope	ETF Intercept	Δ47 CDES70 (ETF)	Δ48 WG (PBL)	Δ48 WG (PBL) SD	Δ49 WG (PBL)	Δ49 WG (PBL) SD
2020-06-12 15:33 CEST	Glass plate 1	-10.06	-7.37	0.688	-5.55	0.009	4.779	0.021	-1.001	0.145	9.449	0.593	51.272	29.919	0.053	0.151	1.10944	0.563902	0.622	-0.13	0.568	47.663	29.791
2020-06-12 16:13 CEST	Glass plate 1	-10.01	-7.24	0.679	-5.494	0.009	4.902	0.018	-0.831	0.119	9.432	0.465	41.282	21.403	0.044	0.121	1.10944	0.563902	0.613	-0.392	0.457	37.396	21.331
2020-06-12 16:56 CEST	Glass plate 1	-10.02	-7.36	0.703	-5.514	0.01	4.787	0.022	-0.943	0.13	10.251	0.601	73.303	24.796	0.066	0.139	1.10944	0.563902	0.637	0.647	0.59	69.561	24.69
2020-06-12 17:36 CEST	Glass plate 1	-9.98	-7.25	0.742	-5.473	0.011	4.896	0.018	-0.759	0.126	10.282	0.576	59.416	38.298	0.101	0.121	1.10944	0.563902	0.676	0.462	0.56	55.451	38.137
2020-06-15 14:38 CEST	Glass plate 1	-9.99	-7.25	0.638	-5.475	0.009	4.896	0.019	-0.86	0.131	9.41	0.495	33.153	23.404	0.003	0.136	1.11127	0.568865	0.572	-0.401	0.495	29.29	23.305
2020-06-15 15:18 CEST	Glass plate 1	-10.03	-7.36	0.659	-5.52	0.01	4.78	0.018	-0.999	0.142	9.802	0.477	42.527	29.237	0.022	0.142	1.11127	0.568865	0.593	0.217	0.467	38.912	29.121
2020-06-15 16:01 CEST	Glass plate 1	-10.04	-7.37	0.725	-5.531	0.01	4.776	0.013	-0.955	0.131	10.466	0.526	81.731	20.823	0.081	0.132	1.11127	0.568865	0.659	0.882	0.518	78.001	20.738
2020-06-15 16:39 CEST	Glass plate 1	-9.95	-7.21	0.668	-5.44	0.011	4.94	0.019	-0.753	0.126	10.469	0.445	59.326	30.971	0.03	0.117	1.11127	0.568865	0.602	0.559	0.437	55.233	30.834
2020-06-17 12:55 CEST	Glass plate 1	-9.98	-7.26	0.698	-5.463	0.014	4.884	0.022	-0.806	0.133	10.268	0.625	80.531	31.179	0.055	0.139	1.0944	0.57167	0.632	0.472	0.615	76.502	31.049
2020-06-17 13:33 CEST	Glass plate 1	-10.03	-7.33	0.7	-5.514	0.012	4.821	0.015	-0.917	0.159	9.923	0.467	70.519	34.87	0.057	0.162	1.0944	0.57167	0.634	0.255	0.464	66.715	34.749
2020-06-17 14:17 CEST	Glass plate 1	-10.05	-7.37	0.706	-5.53	0.013	4.78	0.028	-0.97	0.141	9.678	0.598	108.377	30.89	0.062	0.127	1.0944	0.57167	0.64	0.094	0.57	104.547	30.769
2020-06-17 14:57 CEST	Glass plate 1	-10.05	-7.34	0.656	-5.532	0.011	4.809	0.021	-0.989	0.107	9.452	0.541	99.631	31.937	0.017	0.111	1.0944	0.57167	0.59	-0.188	0.525	95.771	31.811
2020-06-19 17:35 CEST	Glass plate 1	-10	-7.25	0.609	-5.489	0.011	4.885	0.019	-0.913	0.108	8.62	0.526	30.354	28.472	-0.026	0.11	1.07664	0.57176	0.543	-1.162	0.507	26.538	28.343
2020-06-19 18:13 CEST	Glass plate 1	-10.02	-7.4	0.66	-5.515	0.006	4.733	0.022	-1.042	0.13	8.77	0.53	35.045	30.138	0.021	0.134	1.07664	0.57176	0.594	-0.71	0.516	31.547	30.023
2020-06-19 18:56 CEST	Glass plate 1	-10.02	-7.25	0.656	-5.511	0.012	4.882	0.023	-0.895	0.106	9.287	0.741	62.181	27.933	0.017	0.103	1.07664	0.57176	0.59	-0.497	0.709	58.276	27.803
2020-06-19 19:34 CEST	Glass plate 1	-10.01	-7.34	0.678	-5.508	0.01	4.791	0.018	-0.961	0.114	9.031	0.6	57.685	35.895	0.038	0.108	1.07664	0.57176	0.612	-0.569	0.589	53.981	35.753
Average value:		-10.015	-7.30938	0.679063															0.613062
Standard deviation:		0.0296648	0.0621255	0.0334614															0.0334614
Standard error:		0.0074162	0.0155314	0.00836534															0.00836534
Number of replicates:		16

## Sheet: Glass plate 2
Replicate ID	Sample name	δ13C VPDB (Final)	δ18O VPDB (Final)	Δ47 CDES25 (Final)	δ45 WG (PBL)	δ45 WG (PBL) SD	δ46 WG (PBL)	δ46 WG (PBL) SD	δ47 WG (PBL)	δ47 WG (PBL) SD	δ48 WG (PBL)	δ48 WG (PBL) SD	δ49 WG (PBL)	δ49 WG (PBL) SD	Δ47 WG (PBL)	Δ47 WG (PBL) SD	ETF Slope	ETF Intercept	Δ47 CDES70 (ETF)	Δ48 WG (PBL)	Δ48 WG (PBL) SD	Δ49 WG (PBL)	Δ49 WG (PBL) SD
2020-06-12 20:33 CEST	Glass plate 2	-8.37	-6.87	0.818	-3.944	0.015	5.289	0.026	1.28	0.131	10.959	0.985	41.604	34.622	0.17	0.134	1.11299	0.562987	0.752	0.349	1.007	35.213	34.45
2020-06-12 21:19 CEST	Glass plate 2	-8.44	-6.96	0.814	-4.01	0.017	5.196	0.048	1.117	0.123	7.867	0.802	38.192	31.823	0.166	0.138	1.11299	0.562987	0.748	-2.526	0.867	32.084	31.716
2020-06-12 22:04 CEST	Glass plate 2	-8.36	-6.84	0.844	-3.933	0.016	5.314	0.027	1.339	0.146	7.164	0.806	16.24	32.019	0.193	0.147	1.11299	0.562987	0.778	-3.456	0.83	9.944	31.865
2020-06-12 22:49 CEST	Glass plate 2	-8.3	-6.72	0.785	-3.876	0.011	5.442	0.024	1.47	0.136	11.489	0.734	91.039	31.549	0.14	0.131	1.11299	0.562987	0.719	0.57	0.707	83.941	31.298
2020-06-15 19:25 CEST	Glass plate 2	-8.23	-6.71	0.764	-3.809	0.008	5.454	0.018	1.527	0.127	16.132	1.034	122.059	27.028	0.115	0.131	1.10584	0.570095	0.698	5.139	1.039	114.654	26.858
2020-06-15 20:10 CEST	Glass plate 2	-8.33	-6.74	0.786	-3.906	0.01	5.417	0.019	1.412	0.125	10.208	1.036	90.669	42.904	0.136	0.133	1.10584	0.570095	0.72	-0.649	1.043	83.661	42.642
2020-06-15 20:54 CEST	Glass plate 2	-8.39	-6.84	0.787	-3.966	0.017	5.316	0.043	1.251	0.133	6.645	0.894	101.321	34.496	0.137	0.14	1.10584	0.570095	0.721	-3.973	0.94	94.532	34.319
2020-06-15 21:38 CEST	Glass plate 2	-8.31	-6.87	0.7	-3.895	0.012	5.282	0.028	1.213	0.123	11.719	0.52	146.681	32.187	0.058	0.119	1.10584	0.570095	0.634	1.114	0.499	139.598	31.961
2020-06-17 17:58 CEST	Glass plate 2	-8.33	-6.79	0.722	-3.9	0.011	5.361	0.017	1.307	0.138	13.624	0.694	155.764	43.674	0.081	0.131	1.08438	0.56908	0.656	2.843	0.69	148.456	43.39
2020-06-17 18:44 CEST	Glass plate 2	-8.44	-6.88	0.753	-4.007	0.022	5.271	0.035	1.136	0.124	7.8	0.825	182.188	42.51	0.109	0.124	1.08438	0.56908	0.687	-2.741	0.866	175.057	42.309
2020-06-17 19:29 CEST	Glass plate 2	-8.43	-6.94	0.739	-4.006	0.026	5.21	0.045	1.065	0.118	5.382	0.93	171.384	39.215	0.096	0.152	1.08438	0.56908	0.673	-5.014	0.991	164.454	39.04
2020-06-17 20:14 CEST	Glass plate 2	-8.37	-6.87	0.692	-3.949	0.011	5.28	0.015	1.15	0.102	11.285	0.617	152.136	35.398	0.053	0.109	1.08438	0.56908	0.626	0.69	0.598	145.091	35.164
2020-06-19 22:16 CEST	Glass plate 2	-8.24	-6.78	0.644	-3.827	0.011	5.364	0.027	1.31	0.128	13.531	0.924	69.893	38.831	0.005	0.128	1.07638	0.57219	0.578	2.745	0.888	63.038	38.548
2020-06-19 23:02 CEST	Glass plate 2	-8.39	-6.87	0.795	-3.974	0.008	5.273	0.03	1.209	0.105	11.142	0.651	68.48	36.22	0.146	0.106	1.07638	0.57219	0.729	0.563	0.683	61.993	36.037
2020-06-19 23:48 CEST	Glass plate 2	-8.32	-6.79	0.697	-3.904	0.01	5.348	0.022	1.264	0.131	9.937	0.874	70.911	41.152	0.054	0.132	1.07638	0.57219	0.631	-0.779	0.865	64.171	40.894
2020-06-20 00:31 CEST	Glass plate 2	-8.31	-6.74	0.666	-3.897	0.012	5.406	0.015	1.3	0.133	10.763	0.565	81.162	27.791	0.026	0.13	1.07638	0.57219	0.6	-0.077	0.553	74.227	27.606
Average value:		-8.3475	-6.82563	0.769364															0.703364
Standard deviation:		0.0635085	0.075804	0.0375773															0.0375773
Standard error:		0.0158771	0.018951	0.01133															0.01133
Number of replicates:		11
Outlier values are marked by red.

## Sheet: Glass plate 3
Replicate ID	Sample name	δ13C VPDB (Final)	δ18O VPDB (Final)	Δ47 CDES25 (Final)	δ45 WG (PBL)	δ45 WG (PBL) SD	δ46 WG (PBL)	δ46 WG (PBL) SD	δ47 WG (PBL)	δ47 WG (PBL) SD	δ48 WG (PBL)	δ48 WG (PBL) SD	δ49 WG (PBL)	δ49 WG (PBL) SD	Δ47 WG (PBL)	Δ47 WG (PBL) SD	ETF Slope	ETF Intercept	Δ47 CDES70 (ETF)	Δ48 WG (PBL)	Δ48 WG (PBL) SD	Δ49 WG (PBL)	Δ49 WG (PBL) SD
2020-04-08 18:12 CEST	Glass plate 3	-11.87	-6.61	0.715	-7.236	0.009	5.543	0.017	-1.965	0.129	23.255	1.534	132.814	41.933	0.091	0.129	1.08964	0.549827	0.649	12.005	1.502	129.282	41.782
2020-04-08 18:52 CEST	Glass plate 3	-11.84	-6.52	0.689	-7.209	0.014	5.633	0.029	-1.871	0.094	16.569	1.03	125.166	33.734	0.068	0.1	1.08964	0.549827	0.623	5.211	0.987	121.426	33.625
2020-04-08 19:31 CEST	Glass plate 3	-11.93	-6.66	0.751	-7.297	0.015	5.5	0.031	-2.038	0.132	13.354	0.774	92.075	31.788	0.124	0.128	1.08964	0.549827	0.685	2.298	0.732	88.833	31.673
2020-04-08 20:15 CEST	Glass plate 3	-11.94	-6.59	0.769	-7.305	0.01	5.562	0.021	-1.968	0.148	12.041	0.845	134.728	33.993	0.141	0.148	1.08964	0.549827	0.703	0.875	0.833	131.23	33.874
Average value:		-11.895	-6.595	0.731															0.665
Standard deviation:		0.0479583	0.058023	0.0358887															0.0358887
Standard error:		0.0239792	0.0290115	0.0179444															0.0179444
Number of replicates:		4

## Sheet: Glass plate 4
Replicate ID	Sample name	δ13C VPDB (Final)	δ18O VPDB (Final)	Δ47 CDES25 (Final)	δ45 WG (PBL)	δ45 WG (PBL) SD	δ46 WG (PBL)	δ46 WG (PBL) SD	δ47 WG (PBL)	δ47 WG (PBL) SD	δ48 WG (PBL)	δ48 WG (PBL) SD	δ49 WG (PBL)	δ49 WG (PBL) SD	Δ47 WG (PBL)	Δ47 WG (PBL) SD	ETF Slope	ETF Intercept	Δ47 CDES70 (ETF)	Δ48 WG (PBL)	Δ48 WG (PBL) SD	Δ49 WG (PBL)	Δ49 WG (PBL) SD
2020-04-08 23:36 CEST	Glass plate 4	-10.98	-6.63	0.661	-6.403	0.016	5.521	0.019	-1.174	0.134	11.843	0.798	145.933	38.871	0.039	0.127	1.10528	0.551438	0.595	0.763	0.769	141.388	38.692
2020-04-09 00:16 CEST	Glass plate 4	-10.94	-6.64	0.666	-6.366	0.01	5.513	0.022	-1.139	0.126	11.811	0.787	133.428	38.152	0.044	0.125	1.10528	0.551438	0.6	0.746	0.759	128.906	37.975
2020-04-09 00:54 CEST	Glass plate 4	-10.97	-6.66	0.654	-6.399	0.011	5.497	0.028	-1.199	0.121	12.132	0.674	134.287	31.776	0.033	0.129	1.10528	0.551438	0.588	1.095	0.636	129.835	31.627
2020-04-09 01:39 CEST	Glass plate 4	-10.9	-6.54	0.713	-6.329	0.011	5.611	0.019	-0.962	0.133	11.787	0.577	172.741	28.594	0.087	0.133	1.10528	0.551438	0.647	0.529	0.571	167.792	28.471
2020-04-10 20:31 CEST	Glass plate 4	-11.07	-6.87	0.704	-6.504	0.014	5.279	0.032	-1.475	0.133	12.635	0.753	119.82	25.794	0.079	0.123	1.111	0.55023	0.638	2.027	0.726	116.026	25.688
2020-04-10 21:09 CEST	Glass plate 4	-10.93	-6.48	0.693	-6.357	0.014	5.683	0.018	-0.938	0.101	14.034	0.925	113.965	29.264	0.069	0.098	1.111	0.55023	0.627	2.606	0.9	109.141	29.133
2020-04-10 21:48 CEST	Glass plate 4	-11	-6.73	0.654	-6.436	0.012	5.429	0.023	-1.304	0.129	13.31	0.702	127.156	30.95	0.034	0.118	1.111	0.55023	0.588	2.397	0.677	122.928	30.813
2020-04-10 22:26 CEST	Glass plate 4	-10.98	-6.64	0.735	-6.416	0.01	5.516	0.024	-1.125	0.143	13.54	0.863	123.225	29.112	0.107	0.147	1.111	0.55023	0.669	2.451	0.832	118.797	28.976
2020-04-15 14:03 CEST	Glass plate 4	-11.02	-6.67	0.72	-6.438	0.014	5.497	0.024	-1.185	0.124	13.645	0.818	93.908	30.809	0.088	0.125	1.13156	0.554507	0.654	2.593	0.8	89.662	30.663
2020-04-15 14:43 CEST	Glass plate 4	-10.88	-6.47	0.703	-6.302	0.014	5.698	0.02	-0.862	0.119	12.645	0.737	79.457	25.983	0.073	0.127	1.13156	0.554507	0.637	1.202	0.712	74.686	25.845
2020-04-15 15:22 CEST	Glass plate 4	-10.99	-6.6	0.708	-6.412	0.013	5.564	0.018	-1.103	0.116	12.03	0.722	86.563	22.472	0.077	0.118	1.13156	0.554507	0.642	0.862	0.712	82.174	22.363
2020-04-15 16:06 CEST	Glass plate 4	-10.98	-6.69	0.788	-6.405	0.011	5.47	0.017	-1.117	0.137	11.512	0.642	95.751	24.543	0.148	0.133	1.13156	0.554507	0.722	0.536	0.617	91.517	24.44
Average value:		-10.97	-6.635	0.691909															0.625909
Standard deviation:		0.051874	0.109004	0.0284972															0.0284972
Standard error:		0.0149747	0.0314667	0.00859223															0.00859223
Number of replicates:		11
Outlier values are marked by red.

## Sheet: Glass plate 7
Replicate ID	Sample name	δ13C VPDB (Final)	δ18O VPDB (Final)	Δ47 CDES25 (Final)	δ45 WG (PBL)	δ45 WG (PBL) SD	δ46 WG (PBL)	δ46 WG (PBL) SD	δ47 WG (PBL)	δ47 WG (PBL) SD	δ48 WG (PBL)	δ48 WG (PBL) SD	δ49 WG (PBL)	δ49 WG (PBL) SD	Δ47 WG (PBL)	Δ47 WG (PBL) SD	ETF Slope	ETF Intercept	Δ47 CDES70 (ETF)	Δ48 WG (PBL)	Δ48 WG (PBL) SD	Δ49 WG (PBL)	Δ49 WG (PBL) SD
2020-06-13 02:33 CEST	Glass plate 7	-11.05	-6.28	0.827	-6.435	0.016	5.876	0.03	-0.72	0.103	8.106	0.632	33.979	32.296	0.18	0.115	1.09944	0.563406	0.761	-3.639	0.66	29.2	32.198
2020-06-13 03:19 CEST	Glass plate 7	-11.21	-6.42	0.921	-6.586	0.029	5.729	0.042	-0.935	0.154	6.404	0.803	19.821	35.982	0.265	0.165	1.09944	0.563406	0.855	-5.029	0.859	15.566	35.915
2020-06-13 04:05 CEST	Glass plate 7	-11.23	-6.52	0.866	-6.613	0.022	5.632	0.043	-1.107	0.125	5.608	0.778	-8.326	40.707	0.216	0.13	1.09944	0.563406	0.8	-5.624	0.832	-12.247	40.626
2020-06-13 04:50 CEST	Glass plate 7	-11.11	-6.28	0.751	-6.491	0.01	5.871	0.022	-0.852	0.141	11.851	0.672	113.154	29.29	0.11	0.144	1.09944	0.563406	0.685	0.073	0.649	108.085	29.128
2020-06-16 01:09 CEST	Glass plate 7	-10.95	-6.17	0.752	-6.337	0.01	5.988	0.019	-0.587	0.116	9.796	0.689	114.908	35.952	0.101	0.111	1.11931	0.572605	0.686	-2.191	0.7	109.395	35.795
2020-06-16 01:54 CEST	Glass plate 7	-11.23	-6.52	0.85	-6.612	0.016	5.631	0.026	-1.134	0.171	7.631	0.801	106.968	29.818	0.189	0.173	1.11931	0.572605	0.784	-3.621	0.803	102.589	29.725
2020-06-16 02:39 CEST	Glass plate 7	-11.16	-6.37	0.855	-6.549	0.021	5.782	0.048	-0.916	0.156	6.853	0.865	100.603	35.565	0.194	0.171	1.11931	0.572605	0.789	-4.69	0.919	95.853	35.459
2020-06-16 03:23 CEST	Glass plate 7	-11.14	-6.48	0.73	-6.531	0.015	5.676	0.033	-1.113	0.111	11.818	0.587	147.264	30.526	0.081	0.114	1.11931	0.572605	0.664	0.428	0.547	142.523	30.36
2020-06-17 23:48 CEST	Glass plate 7	-11.1	-6.28	0.74	-6.482	0.018	5.868	0.016	-0.859	0.138	9.215	0.763	133.37	44.888	0.098	0.134	1.07759	0.569085	0.674	-2.525	0.772	128.208	44.701
2020-06-18 00:33 CEST	Glass plate 7	-11.15	-6.36	0.773	-6.53	0.016	5.787	0.022	-0.957	0.133	8.235	0.723	155.26	36.595	0.128	0.13	1.07759	0.569085	0.707	-3.334	0.74	150.238	36.465
2020-06-18 01:18 CEST	Glass plate 7	-11.23	-6.46	0.901	-6.612	0.036	5.687	0.052	-1.022	0.113	4.532	0.984	120.649	40.798	0.247	0.13	1.07759	0.569085	0.835	-6.796	1.062	116.097	40.714
2020-06-18 02:02 CEST	Glass plate 7	-11.1	-6.26	0.717	-6.481	0.013	5.887	0.017	-0.86	0.15	12.026	0.586	146.613	34.22	0.076	0.136	1.07759	0.569085	0.651	0.215	0.573	141.344	34.043
2020-06-20 03:48 CEST	Glass plate 7	-10.89	-6.08	0.745	-6.282	0.012	6.063	0.017	-0.463	0.151	12.317	0.59	70.659	29.922	0.095	0.148	1.08227	0.576391	0.679	0.152	0.578	65.144	29.743
2020-06-20 04:27 CEST	Glass plate 7	-11.12	-6.32	0.714	-6.506	0.012	5.821	0.025	-0.961	0.113	11.609	0.712	83.033	26.264	0.066	0.108	1.08227	0.576391	0.648	-0.067	0.686	78.223	26.129
2020-06-20 05:13 CEST	Glass plate 7	-11.06	-6.18	0.674	-6.446	0.008	5.96	0.014	-0.8	0.119	11.215	0.713	98.389	33.129	0.029	0.119	1.08227	0.576391	0.608	-0.733	0.71	93.145	32.974
2020-06-20 05:57 CEST	Glass plate 7	-11.11	-6.26	0.72	-6.499	0.01	5.881	0.022	-0.89	0.143	11.417	0.633	108.224	23.456	0.071	0.143	1.08227	0.576391	0.654	-0.375	0.619	103.166	23.33
Average value:		-11.115	-6.3275	0.7316															0.6656
Standard deviation:		0.0959861	0.129125	0.0273545															0.0273545
Standard error:		0.0239965	0.0322813	0.00865024															0.00865024
Number of replicates:		10
Outlier values are marked by red.

## Sheet: Glass plate 8
Replicate ID	Sample name	δ13C VPDB (Final)	δ18O VPDB (Final)	Δ47 CDES25 (Final)	δ45 WG (PBL)	δ45 WG (PBL) SD	δ46 WG (PBL)	δ46 WG (PBL) SD	δ47 WG (PBL)	δ47 WG (PBL) SD	δ48 WG (PBL)	δ48 WG (PBL) SD	δ49 WG (PBL)	δ49 WG (PBL) SD	Δ47 WG (PBL)	Δ47 WG (PBL) SD	ETF Slope	ETF Intercept	Δ47 CDES70 (ETF)	Δ48 WG (PBL)	Δ48 WG (PBL) SD	Δ49 WG (PBL)	Δ49 WG (PBL) SD
2020-06-13 07:58 CEST	Glass plate 8	-11.78	-6.9	0.823	-7.143	0.015	5.248	0.025	-2.074	0.131	7.549	0.674	48.475	28.975	0.173	0.132	1.10652	0.565809	0.757	-2.943	0.698	45.705	28.942
2020-06-13 09:09 CEST	Glass plate 8	-11.79	-6.92	0.858	-7.147	0.022	5.221	0.034	-2.074	0.141	5.713	0.877	11.057	31.621	0.204	0.119	1.10652	0.565809	0.792	-4.708	0.924	8.445	31.609
2020-06-13 21:37 CEST	Glass plate 8	-11.65	-6.73	0.692	-7.018	0.011	5.421	0.016	-1.895	0.151	10.298	0.771	93.579	30.535	0.054	0.148	1.10731	0.566441	0.626	-0.568	0.771	90.174	30.449
2020-06-13 22:15 CEST	Glass plate 8	-11.72	-6.74	0.706	-7.084	0.009	5.406	0.013	-1.965	0.122	10.394	0.656	96.239	35.167	0.067	0.121	1.10731	0.566441	0.64	-0.442	0.651	92.936	35.072
2020-06-16 05:54 CEST	Glass plate 8	-11.63	-6.73	0.707	-7	0.009	5.421	0.014	-1.87	0.133	10.624	0.631	114.454	27.007	0.061	0.13	1.12024	0.572925	0.641	-0.245	0.623	110.963	26.919
2020-06-16 06:38 CEST	Glass plate 8	-11.73	-6.82	0.763	-7.091	0.008	5.326	0.021	-2.006	0.138	10.331	0.707	116.962	24.911	0.111	0.133	1.12024	0.572925	0.697	-0.347	0.693	113.778	24.836
2020-06-16 07:23 CEST	Glass plate 8	-11.77	-6.82	0.833	-7.136	0.018	5.324	0.032	-1.992	0.128	6.995	0.771	107.915	27.004	0.173	0.132	1.12024	0.572925	0.767	-3.643	0.81	104.815	26.972
2020-06-16 08:07 CEST	Glass plate 8	-11.79	-6.79	0.898	-7.151	0.024	5.353	0.045	-1.923	0.164	4.901	0.887	89.982	35.479	0.231	0.153	1.12024	0.572925	0.832	-5.771	0.944	86.891	35.463
2020-06-18 04:56 CEST	Glass plate 8	-11.69	-6.72	0.663	-7.054	0.009	5.423	0.018	-1.957	0.141	10.369	0.595	140.068	39.129	0.026	0.142	1.07768	0.569071	0.597	-0.502	0.582	136.557	39.005
2020-06-18 05:41 CEST	Glass plate 8	-11.68	-6.66	0.723	-7.035	0.012	5.486	0.027	-1.82	0.138	8.865	0.599	137.167	36.882	0.082	0.145	1.07768	0.569071	0.657	-2.114	0.624	133.503	36.796
2020-06-18 06:26 CEST	Glass plate 8	-11.77	-6.84	0.695	-7.127	0.017	5.302	0.027	-2.122	0.132	6.058	0.693	110.794	41.786	0.056	0.145	1.07768	0.569071	0.629	-4.526	0.724	107.725	41.714
2020-06-18 07:11 CEST	Glass plate 8	-11.74	-6.79	0.774	-7.097	0.019	5.35	0.034	-1.971	0.131	5.269	0.714	91.67	41.258	0.129	0.148	1.07768	0.569071	0.708	-5.401	0.758	88.516	41.177
2020-06-20 08:34 CEST	Glass plate 8	-11.59	-6.62	0.721	-6.96	0.011	5.513	0.023	-1.726	0.157	10.314	0.671	90.936	28.489	0.073	0.163	1.07671	0.576854	0.655	-0.734	0.65	87.276	28.371
2020-06-20 09:13 CEST	Glass plate 8	-11.61	-6.56	0.751	-6.976	0.015	5.574	0.02	-1.656	0.123	10.99	0.567	93.603	25.097	0.1	0.125	1.07671	0.576854	0.685	-0.187	0.556	89.823	25.004
2020-06-20 09:52 CEST	Glass plate 8	-11.59	-6.51	0.702	-6.957	0.012	5.624	0.015	-1.633	0.175	10.69	0.47	97.638	28.013	0.055	0.174	1.07671	0.576854	0.636	-0.583	0.452	93.715	27.904
2020-06-20 10:39 CEST	Glass plate 8	-11.67	-6.78	0.774	-7.038	0.008	5.351	0.015	-1.916	0.141	9.248	0.766	95.343	25.335	0.122	0.146	1.07671	0.576854	0.708	-1.468	0.757	92.105	25.265
Average value:		-11.7	-6.74563	0.722583															0.656583
Standard deviation:		0.0713676	0.113606	0.0355718															0.0355718
Standard error:		0.0178419	0.0284014	0.0102687															0.0102687
Number of replicates:		12
Outlier values are marked by red.

## Sheet: BNT-2, 10
Replicate ID	Sample name	δ13C VPDB (Final)	δ18O VPDB (Final)	Δ47 CDES25 (Final)	δ45 WG (PBL)	δ45 WG (PBL) SD	δ46 WG (PBL)	δ46 WG (PBL) SD	δ47 WG (PBL)	δ47 WG (PBL) SD	δ48 WG (PBL)	δ48 WG (PBL) SD	δ49 WG (PBL)	δ49 WG (PBL) SD	Δ47 WG (PBL)	Δ47 WG (PBL) SD	ETF Slope	ETF Intercept	Δ47 CDES70 (ETF)	Δ48 WG (PBL)	Δ48 WG (PBL) SD	Δ49 WG (PBL)	Δ49 WG (PBL) SD
2019-04-11 05:58 CEST	BNT-2/10	-10.15	-6.93	0.679	-5.044	0.012	7.122	0.03	1.556	0.108	10.411	0.745	125.422	46.907	-0.205	0.103	1.09454	0.829389	0.613	-3.828	0.758	115.832	46.471
2019-04-11 06:38 CEST	BNT-2/10	-10.11	-6.71	0.743	-4.999	0.009	7.345	0.02	1.878	0.102	13.44	0.8	252.818	25.616	-0.149	0.101	1.09454	0.829389	0.677	-1.286	0.775	241.543	25.394
2019-04-11 07:18 CEST	BNT-2/10	-10.07	-6.82	0.756	-4.958	0.011	7.227	0.027	1.818	0.116	13.179	0.665	231.884	38.167	-0.136	0.114	1.09454	0.829389	0.69	-1.309	0.689	221.023	37.784
2019-04-11 07:58 CEST	BNT-2/10	-10.22	-7.05	0.679	-5.108	0.027	6.995	0.066	1.366	0.145	12.699	0.802	207.689	23.654	-0.205	0.087	1.09454	0.829389	0.613	-1.321	0.753	197.779	23.512
2019-04-11 08:43 CEST	BNT-2/10	-10.13	-6.97	0.67	-5.021	0.017	7.079	0.031	1.53	0.097	12.813	0.598	149.805	24.533	-0.213	0.089	1.09454	0.829389	0.604	-1.375	0.605	140.075	24.302
2019-04-11 09:24 CEST	BNT-2/10	-10.12	-6.91	0.742	-5.012	0.022	7.138	0.045	1.662	0.129	12.778	0.62	185.923	29.181	-0.148	0.108	1.09454	0.829389	0.676	-1.527	0.604	175.742	28.959
2019-04-11 10:06 CEST	BNT-2/10	-10.31	-7.13	0.81	-5.199	0.021	6.916	0.049	1.315	0.107	11.887	0.691	217.188	25.153	-0.084	0.104	1.09454	0.829389	0.744	-1.965	0.669	207.503	24.943
2019-04-11 10:45 CEST	BNT-2/10	-10.12	-6.96	0.797	-5.012	0.01	7.093	0.025	1.669	0.138	12.879	0.624	200.58	24.96	-0.098	0.129	1.09454	0.829389	0.731	-1.338	0.63	190.376	24.723
2019-04-11 11:29 CEST	BNT-2/10	-10.2	-6.87	0.766	-5.09	0.011	7.176	0.032	1.641	0.107	12.062	1.002	294.808	27.531	-0.126	0.103	1.09454	0.829389	0.7	-2.308	1.005	283.704	27.306
2019-04-11 12:08 CEST	BNT-2/10	-10.04	-6.73	0.733	-4.933	0.01	7.324	0.021	1.917	0.082	12.941	0.689	196.818	21.328	-0.157	0.071	1.09454	0.829389	0.667	-1.735	0.694	186.013	21.128
2019-04-30 14:09 CEST	BNT-2/10	-10.1	-6.78	0.838	-4.959	0.013	7.253	0.028	1.995	0.114	15.939	1.832	258.523	19.393	0.016	0.102	1.14271	0.756199	0.772	1.36	1.815	247.366	19.21
2019-04-30 14:48 CEST	BNT-2/10	-10.16	-6.86	0.757	-5.019	0.038	7.169	0.083	1.779	0.176	12.767	1.397	215.957	29.906	-0.055	0.137	1.14271	0.756199	0.691	-1.599	1.318	205.453	29.62
2019-04-30 15:31 CEST	BNT-2/10	-10.19	-6.86	0.801	-5.043	0.012	7.174	0.038	1.797	0.114	13.687	0.859	145.936	17.944	-0.017	0.098	1.14271	0.756199	0.735	-0.703	0.882	136.056	17.799
2019-04-30 16:16 CEST	BNT-2/10	-10.09	-6.72	0.807	-4.952	0.01	7.31	0.024	2.03	0.101	13.313	0.841	141.838	15.689	-0.012	0.101	1.14271	0.756199	0.741	-1.34	0.859	131.582	15.541
2019-04-30 16:56 CEST	BNT-2/10	-10.02	-6.61	0.722	-4.879	0.011	7.428	0.026	2.147	0.102	13.452	0.901	133.824	12.957	-0.086	0.1	1.14271	0.756199	0.656	-1.438	0.921	123.293	12.851
2019-04-30 17:35 CEST	BNT-2/10	-10.22	-6.98	0.696	-5.084	0.03	7.05	0.067	1.541	0.118	12.922	1.008	141.526	14.026	-0.109	0.082	1.14271	0.756199	0.63	-1.21	0.967	132.007	13.929
2019-04-30 18:23 CEST	BNT-2/10	-10.1	-6.66	0.878	-4.959	0.011	7.377	0.024	2.151	0.101	12.61	0.876	210.815	17.52	0.05	0.1	1.14271	0.756199	0.812	-2.167	0.874	199.791	17.363
2019-04-30 19:04 CEST	BNT-2/10	-10.12	-6.84	0.707	-4.986	0.025	7.194	0.05	1.794	0.15	12.714	1.008	138.889	16.235	-0.099	0.118	1.14271	0.756199	0.641	-1.702	0.971	128.955	16.089
2019-04-30 19:43 CEST	BNT-2/10	-10.12	-6.76	0.734	-4.98	0.009	7.276	0.024	1.904	0.1	12.994	0.774	127.47	11.873	-0.076	0.092	1.14271	0.756199	0.668	-1.588	0.798	117.451	11.754
2019-04-30 20:23 CEST	BNT-2/10	-10.14	-6.84	0.746	-4.997	0.008	7.195	0.02	1.818	0.107	13.015	0.743	135.056	16.222	-0.065	0.099	1.14271	0.756199	0.68	-1.406	0.742	125.166	16.08
2019-06-17 21:53 CEST	BNT-2/10	-9.95	-6.72	0.767	-5.33	0.013	5.714	0.026	0.492	0.122	23.635	3.151	239.313	14.735	0.404	0.11	1.11399	0.252104	0.701	12.037	3.143	232.515	14.678
2019-06-17 22:35 CEST	BNT-2/10	-10.1	-6.82	0.614	-5.479	0.012	5.612	0.031	0.1	0.079	12.527	1.686	187.842	18.204	0.266	0.076	1.11399	0.252104	0.548	1.258	1.689	181.75	18.118
2019-06-17 23:17 CEST	BNT-2/10	-10.06	-6.8	0.654	-5.439	0.01	5.631	0.029	0.196	0.087	11.626	0.853	142.02	19.547	0.302	0.082	1.11399	0.252104	0.588	0.328	0.879	136.07	19.389
2019-06-18 00:03 CEST	BNT-2/10	-10.05	-6.74	0.702	-5.433	0.01	5.695	0.029	0.309	0.079	10.349	0.829	188.81	16.095	0.345	0.073	1.11399	0.252104	0.636	-1.062	0.866	182.461	15.996
2019-06-18 00:41 CEST	BNT-2/10	-10.15	-6.82	0.7	-5.527	0.015	5.613	0.033	0.129	0.136	6.712	1.642	244.044	32.856	0.343	0.12	1.11399	0.252104	0.634	-4.495	1.646	237.725	32.728
2019-06-18 01:23 CEST	BNT-2/10	-10.15	-6.95	0.866	-5.535	0.022	5.482	0.06	0.141	0.15	5.858	1.785	231.587	44.484	0.492	0.113	1.11399	0.252104	0.8	-5.08	1.72	225.653	44.194
2019-06-18 02:07 CEST	BNT-2/10	-10.06	-6.71	0.612	-5.441	0.014	5.727	0.037	0.249	0.135	7.731	0.919	185.566	15.774	0.264	0.126	1.11399	0.252104	0.546	-3.712	0.943	179.174	15.728
2019-06-18 02:50 CEST	BNT-2/10	-10.16	-6.93	0.764	-5.535	0.014	5.504	0.026	0.071	0.105	7.612	1.034	292.09	22.557	0.4	0.101	1.11399	0.252104	0.698	-3.389	1.041	285.811	22.443
2019-06-18 03:34 CEST	BNT-2/10	-10.16	-6.75	0.732	-5.537	0.011	5.685	0.035	0.217	0.103	8.891	0.786	216.759	12.68	0.372	0.104	1.11399	0.252104	0.666	-2.483	0.827	210.421	12.636
2019-06-18 04:14 CEST	BNT-2/10	-10.16	-6.82	0.748	-5.534	0.013	5.608	0.034	0.159	0.103	8.955	0.797	245.433	16.299	0.386	0.082	1.11399	0.252104	0.682	-2.266	0.829	239.128	16.219
Average value:		-10.1243	-6.835	0.730476															0.664476
Standard deviation:		0.0691168	0.11811	0.0338136															0.0338136
Standard error:		0.0126189	0.0215639	0.00737874															0.00737874
Number of replicates:		21
Outlier values are marked by red.

## Sheet: BNT-2, top
Replicate ID	Sample name	δ13C VPDB (Final)	δ18O VPDB (Final)	Δ47 CDES25 (Final)	δ45 WG (PBL)	δ45 WG (PBL) SD	δ46 WG (PBL)	δ46 WG (PBL) SD	δ47 WG (PBL)	δ47 WG (PBL) SD	δ48 WG (PBL)	δ48 WG (PBL) SD	δ49 WG (PBL)	δ49 WG (PBL) SD	Δ47 WG (PBL)	Δ47 WG (PBL) SD	ETF Slope	ETF Intercept	Δ47 CDES70 (ETF)	Δ48 WG (PBL)	Δ48 WG (PBL) SD	Δ49 WG (PBL)	Δ49 WG (PBL) SD
2019-04-10 22:43 CEST	BNT-2/Top	-9.81	-6.78	0.656	-4.719	0.019	7.272	0.044	2.017	0.126	18.654	1.836	276.858	41.321	-0.228	0.106	1.09454	0.829389	0.59	3.999	1.813	265.169	40.972
2019-04-10 23:23 CEST	BNT-2/Top	-9.92	-6.88	0.743	-4.818	0.026	7.166	0.062	1.891	0.176	15.168	1.282	211.281	34.413	-0.149	0.149	1.09454	0.829389	0.677	0.773	1.229	200.566	34.106
2019-04-11 00:08 CEST	BNT-2/Top	-9.81	-6.67	0.772	-4.708	0.008	7.381	0.025	2.241	0.104	14.681	0.838	158.412	42.764	-0.123	0.106	1.09454	0.829389	0.706	-0.134	0.851	147.547	42.324
2019-04-11 00:49 CEST	BNT-2/Top	-9.86	-6.8	0.84	-4.763	0.017	7.248	0.043	2.116	0.146	13.135	1.194	262.541	26.13	-0.061	0.124	1.09454	0.829389	0.774	-1.392	1.166	251.1	25.88
2019-04-11 01:29 CEST	BNT-2/Top	-9.74	-6.55	0.749	-4.643	0.014	7.507	0.031	2.409	0.155	12.864	1.174	283.598	51.067	-0.146	0.132	1.09454	0.829389	0.683	-2.174	1.171	271.16	50.583
2019-04-11 02:08 CEST	BNT-2/Top	-9.78	-6.61	0.775	-4.677	0.01	7.449	0.023	2.341	0.136	13.28	0.836	216.366	28.916	-0.122	0.138	1.09454	0.829389	0.709	-1.648	0.85	204.76	28.641
2019-04-11 02:55 CEST	BNT-2/Top	-9.94	-7	0.723	-4.848	0.027	7.05	0.052	1.73	0.153	12.922	0.812	167.6	31.855	-0.166	0.106	1.09454	0.829389	0.657	-1.212	0.776	157.571	31.61
2019-04-11 03:35 CEST	BNT-2/Top	-9.88	-6.82	0.794	-4.786	0.026	7.231	0.061	2.034	0.154	12.499	1.003	276.419	30.196	-0.103	0.113	1.09454	0.829389	0.728	-1.987	0.948	264.925	29.93
2019-04-11 04:20 CEST	BNT-2/Top	-9.79	-6.59	0.647	-4.686	0.01	7.465	0.02	2.23	0.095	12.158	0.856	137.775	25.696	-0.238	0.102	1.09454	0.829389	0.581	-2.785	0.866	126.895	25.44
2019-04-11 05:06 CEST	BNT-2/Top	-9.85	-6.73	0.721	-4.755	0.009	7.327	0.021	2.093	0.118	12.504	0.811	235.571	23.344	-0.17	0.125	1.09454	0.829389	0.655	-2.172	0.821	224.175	23.128
2019-04-12 22:56 CEST	BNT-2/Top	-9.76	-6.67	0.544	-4.678	0.012	7.375	0.027	2.317	0.136	17.343	1.092	593.543	47.21	-0.074	0.125	0.683143	0.517619	0.478	2.502	1.086	578.565	46.763
2019-04-12 23:36 CEST	BNT-2/Top	-9.91	-6.89	0.6	-4.82	0.03	7.151	0.055	2.033	0.166	15.52	0.958	476.681	38.406	0.01	0.112	0.683143	0.517619	0.534	1.15	0.891	463.665	38.078
2019-04-13 00:27 CEST	BNT-2/Top	-9.82	-6.61	0.59	-4.732	0.011	7.438	0.026	2.389	0.132	14.446	0.848	602.804	34.041	-0.007	0.132	0.683143	0.517619	0.524	-0.479	0.843	587.637	33.744
2019-04-13 01:10 CEST	BNT-2/Top	-9.84	-6.7	0.642	-4.753	0.007	7.341	0.021	2.348	0.128	14.345	0.973	791.323	39.373	0.069	0.131	0.683143	0.517619	0.576	-0.385	0.975	774.747	38.989
2019-04-13 01:51 CEST	BNT-2/Top	-9.76	-6.56	0.522	-4.667	0.011	7.487	0.023	2.404	0.111	13.81	0.779	455.446	36.664	-0.107	0.109	0.683143	0.517619	0.456	-1.203	0.767	441.436	36.32
2019-04-13 02:32 CEST	BNT-2/Top	-9.74	-6.55	0.619	-4.652	0.011	7.5	0.023	2.573	0.125	14.168	0.792	481.847	37.57	0.034	0.119	0.683143	0.517619	0.553	-0.875	0.797	467.522	37.203
2019-04-13 03:20 CEST	BNT-2/Top	-9.77	-6.58	0.532	-4.681	0.007	7.468	0.025	2.384	0.103	13.661	0.716	401.75	23.649	-0.093	0.108	0.683143	0.517619	0.466	-1.31	0.734	388.33	23.404
2019-04-13 04:03 CEST	BNT-2/Top	-9.74	-6.54	0.523	-4.653	0.012	7.51	0.03	2.442	0.144	13.551	0.789	382.706	39.92	-0.105	0.144	0.683143	0.517619	0.457	-1.502	0.795	369.315	39.534
2019-04-13 04:44 CEST	BNT-2/Top	-9.87	-6.8	0.528	-4.787	0.008	7.242	0.019	2.052	0.094	14.436	0.607	715.259	39.556	-0.095	0.087	0.683143	0.517619	0.462	-0.099	0.586	699.776	39.212
2019-04-13 05:25 CEST	BNT-2/Top	-9.86	-6.82	0.672	-4.778	0.023	7.219	0.048	2.248	0.149	13.817	0.792	469.117	33.475	0.115	0.133	0.683143	0.517619	0.606	-0.663	0.752	455.908	33.166
2019-06-18 04:54 CEST	BNT-2/Top	-9.81	-6.66	0.595	-5.205	0.012	5.772	0.028	0.524	0.107	8.889	0.861	221.208	14.461	0.249	0.1	1.11399	0.252104	0.529	-2.658	0.872	214.209	14.413
2019-06-18 05:39 CEST	BNT-2/Top	-9.88	-6.74	0.811	-5.27	0.013	5.697	0.026	0.578	0.087	8.38	1.053	269.42	26.079	0.443	0.084	1.11399	0.252104	0.745	-3.013	1.065	262.415	25.952
2019-06-18 06:22 CEST	BNT-2/Top	-9.83	-6.71	0.758	-5.222	0.012	5.726	0.032	0.608	0.114	8.32	1.08	276.156	27.429	0.395	0.104	1.11399	0.252104	0.692	-3.13	1.084	268.978	27.299
2019-06-18 07:03 CEST	BNT-2/Top	-9.83	-6.65	0.64	-5.219	0.013	5.783	0.03	0.561	0.103	8.579	0.737	227.599	20.442	0.29	0.098	1.11399	0.252104	0.574	-2.986	0.764	220.555	20.362
2019-06-18 07:42 CEST	BNT-2/Top	-9.8	-6.63	0.688	-5.186	0.013	5.805	0.031	0.661	0.109	7.994	0.901	243.98	21.425	0.333	0.111	1.11399	0.252104	0.622	-3.608	0.906	236.743	21.303
2019-06-18 08:29 CEST	BNT-2/Top	-9.86	-6.73	0.767	-5.249	0.013	5.699	0.031	0.562	0.123	7.951	0.791	203.884	19.415	0.404	0.107	1.11399	0.252104	0.701	-3.441	0.807	197.21	19.328
2019-06-18 09:08 CEST	BNT-2/Top	-9.76	-6.6	0.837	-5.153	0.013	5.834	0.033	0.856	0.116	8.415	1.061	237.606	29.135	0.467	0.111	1.11399	0.252104	0.771	-3.249	1.07	230.296	28.998
2019-06-18 09:49 CEST	BNT-2/Top	-9.83	-6.72	0.746	-5.223	0.012	5.709	0.032	0.579	0.134	9.001	0.89	221.358	15.849	0.385	0.117	1.11399	0.252104	0.68	-2.423	0.899	214.53	15.78
2019-06-18 10:29 CEST	BNT-2/Top	-9.81	-6.77	0.678	-5.207	0.016	5.664	0.027	0.491	0.136	7.637	0.923	198.525	20.663	0.324	0.137	1.11399	0.252104	0.612	-3.681	0.923	191.909	20.571
2019-06-18 11:14 CEST	BNT-2/Top	-9.84	-6.69	0.793	-5.227	0.015	5.749	0.032	0.656	0.1	8.727	0.877	267.719	25.645	0.427	0.113	1.11399	0.252104	0.727	-2.771	0.894	260.54	25.516
Average value:		-9.82333	-6.70167	0.703435															0.637435
Standard deviation:		0.0539689	0.113899	0.070175															0.070175
Standard error:		0.00985333	0.020795	0.0146325															0.0146325
Number of replicates:		23
Outlier values are marked by red.

## Sheet: NU-1
Replicate ID	Sample name	δ13C VPDB (Final)	δ18O VPDB (Final)	Δ47 CDES25 (Final)	δ45 WG (PBL)	δ45 WG (PBL) SD	δ46 WG (PBL)	δ46 WG (PBL) SD	δ47 WG (PBL)	δ47 WG (PBL) SD	δ48 WG (PBL)	δ48 WG (PBL) SD	δ49 WG (PBL)	δ49 WG (PBL) SD	Δ47 WG (PBL)	Δ47 WG (PBL) SD	ETF Slope	ETF Intercept	Δ47 CDES70 (ETF)	Δ48 WG (PBL)	Δ48 WG (PBL) SD	Δ49 WG (PBL)	Δ49 WG (PBL) SD
2019-04-13 06:13 CEST	NU-1	-10.33	-7.01	0.628	-5.44	0.021	5.741	0.042	0.328	0.175	4.725	1.528	332.638	51.761	0.327	0.162	0.807347	0.295097	0.562	-6.713	1.524	325.414	51.507
2019-04-13 06:56 CEST	NU-1	-10.36	-7.07	0.574	-5.496	0.013	5.602	0.025	0.07	0.105	8.085	0.622	228.333	14.754	0.263	0.103	0.807347	0.295097	0.508	-3.115	0.641	222.078	14.661
2019-04-13 08:20 CEST	NU-1	-10.46	-7.31	0.524	-5.545	0.01	5.605	0.026	-0.039	0.113	8.156	0.545	195.24	22.611	0.203	0.131	0.807347	0.295097	0.458	-3.051	0.573	189.209	22.459
2019-04-13 09:07 CEST	NU-1	-10.34	-7.02	0.51	-5.422	0.011	5.626	0.025	0.092	0.103	8.416	0.552	157.241	16.512	0.184	0.1	0.807347	0.295097	0.444	-2.837	0.583	151.202	16.388
2019-04-13 09:48 CEST	NU-1	-10.4	-7.09	0.575	-5.463	0.013	5.613	0.027	0.116	0.102	8.196	0.642	220.908	18.056	0.264	0.102	0.807347	0.295097	0.509	-3.027	0.666	214.622	17.95
2019-04-13 10:31 CEST	NU-1	-10.43	-7.2	0.494	-5.451	0.012	5.63	0.029	0.045	0.113	8.134	0.56	198.829	18.491	0.165	0.116	0.807347	0.295097	0.428	-3.122	0.575	192.602	18.384
2019-04-13 11:11 CEST	NU-1	-10.39	-7.01	0.571	-5.382	0.011	5.593	0.03	0.175	0.098	8.055	0.576	186.782	15.905	0.259	0.105	0.807347	0.295097	0.505	-3.128	0.602	180.615	15.8
2019-04-13 11:58 CEST	NU-1	-10.33	-7.05	0.496	-5.479	0.012	5.616	0.034	0.006	0.108	9.21	0.472	104.001	24.174	0.168	0.111	0.807347	0.295097	0.43	-2.031	0.518	98.328	23.988
2019-04-13 12:39 CEST	NU-1	-10.35	-7.07	0.6	-5.513	0.012	5.62	0.027	0.102	0.117	8.629	0.68	234.528	15.399	0.295	0.112	0.807347	0.295097	0.534	-2.614	0.7	228.221	15.288
2019-06-19 21:22 CEST	NU-1	-10.3	-7.02	0.547	-5.613	0.012	5.457	0.026	-0.287	0.108	12.156	1.274	214.349	14.484	0.169	0.111	0.868068	0.336319	0.481	1.199	1.291	208.659	14.43
2019-06-19 22:01 CEST	NU-1	-10.3	-6.98	0.584	-5.605	0.015	5.503	0.032	-0.192	0.148	9.654	1.166	249.223	12.327	0.211	0.169	0.868068	0.336319	0.518	-1.367	1.181	243.248	12.26
2019-06-19 22:41 CEST	NU-1	-10.35	-7.01	0.516	-5.657	0.013	5.472	0.022	-0.353	0.097	8.881	0.918	241.633	17.199	0.134	0.102	0.868068	0.336319	0.45	-2.07	0.936	235.837	17.114
2019-06-19 23:23 CEST	NU-1	-10.34	-7.05	0.615	-5.644	0.011	5.432	0.031	-0.267	0.123	7.958	1.049	339.328	17.566	0.247	0.132	0.868068	0.336319	0.549	-2.904	1.076	333.163	17.512
2019-06-20 00:03 CEST	NU-1	-10.54	-7.18	0.564	-5.836	0.012	5.293	0.039	-0.658	0.103	7.746	0.804	373.218	21.146	0.191	0.122	0.868068	0.336319	0.498	-2.838	0.857	367.551	21.109
2019-06-20 00:42 CEST	NU-1	-10.44	-7.11	0.596	-5.749	0.016	5.371	0.03	-0.454	0.109	9.146	0.77	322.707	15.834	0.226	0.105	0.868068	0.336319	0.53	-1.608	0.798	316.922	15.759
2019-06-20 01:22 CEST	NU-1	-10.41	-7.02	0.555	-5.717	0.013	5.458	0.027	-0.385	0.103	8.309	0.734	266.921	16.431	0.178	0.114	0.868068	0.336319	0.489	-2.608	0.753	261.124	16.356
2019-06-20 02:05 CEST	NU-1	-10.34	-7.05	0.524	-5.645	0.013	5.433	0.03	-0.369	0.124	8.486	0.642	238.39	14.68	0.143	0.128	0.868068	0.336319	0.458	-2.384	0.673	232.687	14.596
2019-06-20 02:45 CEST	NU-1	-10.35	-7.02	0.547	-5.659	0.011	5.462	0.031	-0.33	0.106	8.4	0.74	201.449	13.294	0.169	0.103	0.868068	0.336319	0.481	-2.527	0.774	195.867	13.261
2019-06-20 03:24 CEST	NU-1	-10.35	-7.02	0.581	-5.656	0.014	5.464	0.025	-0.286	0.124	8.349	0.897	282.076	24.592	0.208	0.128	0.868068	0.336319	0.515	-2.581	0.917	276.111	24.511
Average value:		-10.3742	-7.06789	0.557947															0.491947
Standard deviation:		0.0603062	0.0820284	0.039358															0.039358
Standard error:		0.0138352	0.0188186	0.00902935															0.00902935
Number of replicates:		19

[truncated: 4 more sheets: NU-2, VK-1, VK-2, BaTD 248]
