# Supplementary material for: Bacterial and abiogenic carbonates formed in caves–no vital effect on clumped isotope compositions
Source: PLoS One. 2021 Jan 25;16(1):e0245621. doi: 10.1371/journal.pone.0245621 (PMC7833151; doi:10.1371/journal.pone.0245621)
Supplement: S2 Table — (XLSX) [file pone.0245621.s002.xlsx]

## Sheet: Summary
	Standard name	δ13C [vPDB, ‰]		δ18O[vPDB, ‰]		Number of replicates	Δ47 [CDES25, ‰]					Δ47 [CDES70, ‰]
		Value	±1 SD	Value	±1 SD		Value	± 1 SD	±1 SE	±68.2% CI	±95% CI	Value	±1 SD
ICER data (this study)	ETH1	2.02	0.05	-2.23	0.1	210	0.261	0.043	0.00296728	0.0026547	0.00584964	0.195	0.043
	ETH2	-10.17	0.04	-18.69	0.1	237	0.253	0.042	0.00272819	0.00244019	0.00537472	0.187	0.042
	ETH3	1.71	0.05	-1.75	0.1	272	0.69	0.042	0.00254662	0.00227723	0.00501368	0.624	0.042
	ETH4	-10.22	0.06	-18.82	0.11	44	0.5	0.064	0.00964836	0.00870433	0.0194578	0.434	0.064
	IAEA-C2	-8.25	0.06	-9	0.1	95	0.696	0.052	0.00533509	0.00478568	0.0105929	0.63	0.052
Bernasconi et al. 2018.	ETH1	2.02	0.03	-2.19	0.04		0.258
	ETH2	-10.17	0.06	-18.69	0.11		0.256
	ETH3	1.71	0.02	-1.78	0.06		0.691
	ETH4	-10.2	0.03	-18.81	0.1		0.507					0.457	0.038
	IAEA-C2	-8.25	0.02	-9	0.05							0.65	0.022
							±1 SD	standard deviation
							±1 SE	one standard error of the mean
							±68.2% CI	68.2% confidence interval of population mean, using a Student's t-distribution
							±95% CI	95% confidence interval of population mean, using a Student's t-distribution

## Sheet: ETH1
Replicate ID	Standard name	δ13C VPDB (Final)	δ18O VPDB (Final)	Δ47 CDES25 (Final)	δ45 WG (PBL)	δ45 WG (PBL) SD	δ46 WG (PBL)	δ46 WG (PBL) SD	δ47 WG (PBL)	δ47 WG (PBL) SD	δ48 WG (PBL)	δ48 WG (PBL) SD	δ49 WG (PBL)	δ49 WG (PBL) SD	Δ47 WG (PBL)	Δ47 WG (PBL) SD	ETF Slope	ETF Intercept	Δ47 CDES70 (ETF)	Δ48 WG (PBL)	Δ48 WG (PBL) SD	Δ49 WG (PBL)	Δ49 WG (PBL) SD
2019-04-10 18:36 CEST	ETH1	1.96	-2.37	0.26	6.519	0.025	11.79	0.051	17.715	0.174	81.268	9.207	593.328	46.392	-0.668	0.138	1.09454	0.829389	0.194	56.216	8.944	546.301	44.941
2019-04-10 19:16 CEST	ETH1	2.07	-2.14	0.24	6.626	0.012	12.022	0.029	18.036	0.122	189.768	16.065	599.03	32.581	-0.688	0.117	1.09454	0.829389	0.174	161.669	15.677	550.962	31.572
2019-04-10 19:57 CEST	ETH1	2.08	-2.14	0.245	6.641	0.011	12.022	0.022	18.055	0.114	78.902	6.881	401.817	27.113	-0.683	0.11	1.09454	0.829389	0.179	53.422	6.711	359.658	26.299
2019-04-10 20:37 CEST	ETH1	2.02	-2.2	0.245	6.586	0.011	11.966	0.025	17.943	0.097	214.118	16.346	596.045	44.645	-0.682	0.1	1.09454	0.829389	0.179	185.577	15.971	548.301	43.272
2019-04-10 21:23 CEST	ETH1	2.02	-2.25	0.293	6.582	0.04	11.914	0.08	17.933	0.187	251.813	24.962	783.232	113.259	-0.639	0.135	1.09454	0.829389	0.227	222.506	24.23	730.059	109.678
2019-04-12 17:39 CEST	ETH1	2.1	-1.99	0.249	6.657	0.008	12.17	0.015	18.291	0.122	91.616	8.567	638.583	40.637	-0.613	0.118	0.683143	0.517619	0.183	65.523	8.36	588.816	39.39
2019-04-12 19:56 CEST	ETH1	2.1	-2.07	0.222	6.657	0.009	12.091	0.024	18.179	0.094	93.319	7.457	598.356	37.225	-0.644	0.1	0.683143	0.517619	0.156	67.354	7.308	550.052	36.066
2019-04-12 20:42 CEST	ETH1	2.11	-2.04	0.313	6.669	0.013	12.118	0.021	18.33	0.14	84.442	7.128	574.077	32.825	-0.535	0.135	0.683143	0.517619	0.247	58.63	6.973	526.407	31.829
2019-04-12 21:31 CEST	ETH1	1.96	-2.34	0.242	6.52	0.025	11.814	0.053	17.79	0.142	176.493	16.505	797.123	38.533	-0.618	0.103	0.683143	0.517619	0.176	149.179	16.043	744	37.273
2019-04-23 22:43 CEST	ETH1	2.04	-2.18	0.234	6.637	0.012	12.07	0.028	18.237	0.112	93.724	11.471	323.09	15.851	-0.547	0.117	0.601545	0.510776	0.168	67.793	11.224	283.184	15.369
2019-04-24 00:12 CEST	ETH1	2.04	-2.17	0.273	6.64	0.012	12.085	0.029	18.321	0.122	64.571	6.955	345.08	15.087	-0.482	0.102	0.601545	0.510776	0.207	39.3	6.814	304.467	14.603
2019-04-24 16:49 CEST	ETH1	1.97	-2.34	0.314	6.564	0.011	11.911	0.027	18.139	0.101	160.824	17.024	326.194	29.082	-0.414	0.101	0.601545	0.510776	0.248	133.657	16.663	286.691	28.234
2019-04-24 17:29 CEST	ETH1	1.94	-2.4	0.206	6.533	0.009	11.854	0.02	17.868	0.116	289.077	24.803	385.978	26.906	-0.594	0.102	0.601545	0.510776	0.14	259.051	24.237	344.887	26.112
2019-04-30 10:40 CEST	ETH1	1.95	-2.39	0.285	6.482	0.028	11.715	0.068	17.819	0.172	92.796	12.698	244.364	27.109	-0.455	0.121	1.14271	0.756199	0.219	67.634	12.337	207.861	26.244
2019-04-30 11:20 CEST	ETH1	2.06	-2.15	0.28	6.597	0.011	11.961	0.028	18.178	0.112	79.422	8.562	235.351	22.231	-0.458	0.104	1.14271	0.756199	0.214	54.056	8.391	198.396	21.586
2019-04-30 12:05 CEST	ETH1	2	-2.28	0.252	6.538	0.034	11.836	0.07	17.968	0.158	46.815	5.03	185.361	19.933	-0.483	0.119	1.14271	0.756199	0.186	22.469	4.853	150.25	19.226
2019-04-30 12:45 CEST	ETH1	2.02	-2.24	0.204	6.558	0.029	11.869	0.065	17.979	0.182	165.143	19.286	309.291	24.644	-0.525	0.133	1.14271	0.756199	0.138	137.968	18.728	270.4	23.804
2019-04-30 13:25 CEST	ETH1	1.93	-2.43	0.263	6.467	0.031	11.68	0.061	17.749	0.144	124.809	14.158	203.387	22.443	-0.474	0.091	1.14271	0.756199	0.197	98.986	13.761	168.183	21.692
2019-05-02 16:42 CEST	ETH1	2.04	-2.14	0.322	6.637	0.01	12.092	0.026	18.274	0.12	99.346	11.201	297.283	45.495	-0.533	0.112	0.863857	0.694184	0.256	73.233	10.963	258.101	44.165
2019-05-02 18:43 CEST	ETH1	2.02	-2.25	0.271	6.618	0.011	11.982	0.025	18.086	0.099	82.826	7.922	226.391	38.522	-0.591	0.095	0.863857	0.694184	0.205	57.336	7.755	189.627	37.384
2019-05-02 19:22 CEST	ETH1	2.03	-2.22	0.215	6.624	0.011	12.017	0.026	18.06	0.123	84.73	7.596	238.285	42.255	-0.656	0.122	0.863857	0.694184	0.149	59.122	7.431	201.077	40.991
2019-05-02 20:07 CEST	ETH1	1.96	-2.34	0.267	6.558	0.01	11.886	0.021	17.923	0.104	55.682	4.709	231.402	43.3	-0.596	0.106	0.863857	0.694184	0.201	31.027	4.622	194.788	42.026
2019-05-02 20:45 CEST	ETH1	2.05	-2.17	0.208	6.644	0.009	12.064	0.027	18.119	0.097	117.026	10.589	282.631	36.906	-0.664	0.089	0.863857	0.694184	0.142	90.554	10.368	243.95	35.828
2019-06-14 16:30 CEST	ETH1	1.97	-2.25	0.224	6.043	0.014	10.284	0.034	16.133	0.1	103.352	18.058	188.597	23.424	-0.271	0.099	1.11571	0.343147	0.158	81.004	17.716	157.483	22.854
2019-06-14 17:11 CEST	ETH1	2.04	-2.19	0.319	6.111	0.012	10.344	0.028	16.348	0.151	77.906	12.178	186.163	19.072	-0.187	0.142	1.11571	0.343147	0.253	55.947	11.937	154.894	18.592
2019-06-14 17:57 CEST	ETH1	2.07	-2.11	0.289	6.139	0.011	10.422	0.035	16.426	0.109	134.659	18.282	210.325	18.777	-0.215	0.104	1.11571	0.343147	0.223	111.374	17.938	178.206	18.313
2019-06-14 18:39 CEST	ETH1	1.96	-2.35	0.292	6.029	0.025	10.178	0.053	16.076	0.117	58.416	8.663	177.683	18.038	-0.21	0.078	1.11571	0.343147	0.226	37.195	8.455	147.107	17.528
2019-06-14 19:22 CEST	ETH1	2.05	-2.16	0.234	6.116	0.015	10.377	0.033	16.308	0.101	65.508	8.986	161.768	12.697	-0.263	0.093	1.11571	0.343147	0.168	43.735	8.827	131.066	12.406
2019-06-14 20:00 CEST	ETH1	2.05	-2.15	0.172	6.12	0.017	10.384	0.038	16.264	0.124	52.205	7.05	154.433	20.708	-0.318	0.123	1.11571	0.343147	0.106	30.688	6.91	123.903	20.205
2019-06-14 20:47 CEST	ETH1	2.04	-2.19	0.267	6.108	0.011	10.35	0.029	16.303	0.105	74.279	9.757	181.212	14.537	-0.233	0.093	1.11571	0.343147	0.201	52.382	9.564	150.065	14.17
2019-06-17 16:57 CEST	ETH1	1.97	-2.3	0.296	6.044	0.013	10.246	0.038	16.376	0.109	326.203	34.821	388.945	28.654	0.004	0.106	1.11399	0.252104	0.23	299.439	34.168	352.685	27.951
2019-06-17 17:38 CEST	ETH1	2.06	-2.2	0.339	6.133	0.015	10.354	0.037	16.614	0.11	48.654	5.742	218.527	18.822	0.042	0.114	1.11399	0.252104	0.273	27.272	5.665	186.355	18.345
2019-06-17 18:22 CEST	ETH1	2.07	-2.15	0.311	6.143	0.011	10.404	0.029	16.648	0.089	84.056	10.557	259.474	13.995	0.017	0.095	1.11399	0.252104	0.245	61.847	10.365	226.089	13.645
2019-06-17 19:04 CEST	ETH1	2.06	-2.13	0.215	6.139	0.015	10.423	0.03	16.576	0.132	53.339	6.481	237.232	19.487	-0.068	0.126	1.11399	0.252104	0.149	31.72	6.366	204.396	18.968
2019-06-17 19:44 CEST	ETH1	2.05	-2.19	0.252	6.126	0.016	10.359	0.041	16.532	0.132	201.68	22.585	355.796	25.302	-0.035	0.117	1.11399	0.252104	0.186	177.166	22.116	319.998	24.605
2019-06-17 20:25 CEST	ETH1	2.05	-2.19	0.211	6.131	0.013	10.363	0.029	16.504	0.131	71.483	8.33	238.09	15.579	-0.072	0.117	1.11399	0.252104	0.145	49.617	8.167	205.383	15.186
2019-06-17 21:09 CEST	ETH1	2.02	-2.24	0.172	6.098	0.012	10.311	0.029	16.382	0.09	582.472	33.207	564.711	22.901	-0.108	0.09	1.11399	0.252104	0.106	550.338	32.563	523.584	22.304
2019-06-19 16:34 CEST	ETH1	1.94	-2.35	0.253	6.018	0.013	10.218	0.026	16.036	0.09	63.202	8.121	171.987	11.464	-0.277	0.101	0.868068	0.336319	0.187	41.803	7.987	141.483	11.16
2019-06-19 17:15 CEST	ETH1	2.04	-2.2	0.209	6.124	0.012	10.379	0.031	16.251	0.092	53.622	5.98	172.664	13.477	-0.33	0.106	0.868068	0.336319	0.143	32.087	5.901	141.657	13.098
2019-06-19 17:59 CEST	ETH1	2.05	-2.19	0.265	6.131	0.013	10.387	0.028	16.331	0.1	110.127	12.674	250.362	14.409	-0.266	0.099	0.868068	0.336319	0.199	87.42	12.441	217.273	14.01
2019-06-19 18:37 CEST	ETH1	2.1	-2.08	0.292	6.182	0.013	10.501	0.03	16.527	0.103	50.809	5.893	255.372	20.83	-0.235	0.114	0.868068	0.336319	0.226	29.083	5.795	221.816	20.315
2019-06-19 19:19 CEST	ETH1	1.98	-2.34	0.264	6.062	0.012	10.237	0.031	16.111	0.098	153.12	16.517	297.702	17.126	-0.265	0.104	0.868068	0.336319	0.198	129.87	16.225	263.823	16.708
2019-06-19 20:00 CEST	ETH1	2.07	-2.14	0.256	6.146	0.014	10.431	0.028	16.38	0.114	457.03	36.322	525.107	28.568	-0.276	0.124	0.868068	0.336319	0.19	427.102	35.6	484.597	27.823
2019-06-21 17:52 CEST	ETH1	2	-2.24	0.214	6.08	0.012	10.309	0.032	16.138	0.129	37.705	5.205	177.598	19.786	-0.327	0.135	0.807347	0.295097	0.148	16.637	5.132	146.673	19.313
2019-06-21 19:26 CEST	ETH1	2.04	-2.18	0.258	6.119	0.012	10.363	0.034	16.287	0.139	99.747	10.706	236.495	14.389	-0.274	0.142	0.807347	0.295097	0.192	77.304	10.504	203.845	14.02
2019-06-21 20:08 CEST	ETH1	2.06	-2.17	0.29	6.139	0.015	10.379	0.038	16.363	0.143	85.287	10.074	248.014	19.522	-0.235	0.14	0.807347	0.295097	0.224	63.106	9.899	214.998	19.058
2019-06-21 20:55 CEST	ETH1	2	-2.29	0.221	6.076	0.011	10.255	0.036	16.091	0.112	50.858	5.381	177.903	11.694	-0.318	0.116	0.807347	0.295097	0.155	29.631	5.318	147.092	11.38
2019-06-21 21:38 CEST	ETH1	2.05	-2.14	0.264	6.134	0.013	10.405	0.027	16.351	0.116	96.321	11.154	267.374	19.612	-0.267	0.115	0.807347	0.295097	0.198	73.857	10.93	233.788	19.121
2019-06-21 22:25 CEST	ETH1	2.02	-2.23	0.293	6.104	0.014	10.315	0.026	16.268	0.099	71.212	7.538	204.293	9.482	-0.23	0.104	0.807347	0.295097	0.227	49.451	7.407	172.622	9.198
2019-09-10 13:42 CEST	ETH1	1.91	-2.36	0.265	5.91	0.01	10.092	0.08	15.738	0.136	18.461	1.06	-22.125	27.564	-0.336	0.099	1.1258	0.576544	0.199	-1.788	0.957	-47.234	26.793
2019-09-10 14:21 CEST	ETH1	2.01	-2.33	0.251	6.003	0.03	10.131	0.172	15.861	0.237	41.941	10.079	16.312	46.851	-0.348	0.091	1.1258	0.576544	0.185	21.144	9.599	-9.968	45.333
2019-09-11 01:41 CEST	ETH1	2.11	-2.12	0.291	6.103	0.009	10.342	0.06	16.211	0.112	28.371	3.836	116.912	23.231	-0.312	0.102	1.1258	0.576544	0.225	7.425	3.687	87.48	22.57
2019-09-11 02:22 CEST	ETH1	2	-2.31	0.283	5.996	0.011	10.141	0.064	15.893	0.11	28.594	3.568	126.715	24.541	-0.319	0.102	1.1258	0.576544	0.217	8.045	3.421	97.58	23.847
2019-09-11 12:36 CEST	ETH1	1.58	-2.86	0.294	5.585	0.022	9.592	0.133	14.931	0.184	17.259	1.241	-39.964	20.896	-0.31	0.113	1.1258	0.576544	0.228	-1.978	1.04	-63.385	20.2
2019-09-11 13:15 CEST	ETH1	2.04	-2.23	0.336	6.034	0.02	10.226	0.15	16.064	0.196	20.917	2.023	-7.893	21.001	-0.272	0.096	1.1258	0.576544	0.27	0.352	1.778	-33.748	20.319
2019-09-12 00:31 CEST	ETH1	2.09	-2.13	0.31	6.083	0.01	10.327	0.021	16.191	0.104	28.247	4.31	107.114	36.221	-0.296	0.104	1.1258	0.576544	0.244	7.335	4.237	77.999	35.291
2019-09-12 20:56 CEST	ETH1	1.95	-2.33	0.197	5.96	0.032	10.088	0.131	15.863	0.198	19.534	1.789	-13.572	19.758	-0.26	0.106	1.16243	0.433256	0.131	-0.729	1.565	-38.946	19.111
2019-09-12 21:36 CEST	ETH1	2.09	-2.1	0.218	6.096	0.021	10.326	0.15	16.255	0.168	24.712	3.634	3.26	13.439	-0.245	0.078	1.12817	0.428579	0.152	3.873	3.336	-23.138	12.98
2019-09-13 09:11 CEST	ETH1	1.97	-2.32	0.349	5.981	0.015	10.101	0.148	16.016	0.159	38.865	7.701	117.3	17.921	-0.144	0.085	1.08242	0.438501	0.283	18.19	7.329	88.507	17.218
2019-09-13 09:54 CEST	ETH1	2.01	-2.28	0.321	6.021	0.023	10.147	0.157	16.08	0.193	31.772	5.518	89.657	29.947	-0.166	0.096	1.09163	0.436659	0.255	11.147	5.18	61.434	28.882
2020-04-08 16:09 CEST	ETH1	2.1	-2.14	0.283	6.027	0.012	10.106	0.018	15.903	0.092	101.586	4.266	239.937	30.563	-0.308	0.09	1.08228	0.550217	0.217	79.654	4.164	207.916	29.757
2020-04-08 16:52 CEST	ETH1	2.02	-2.25	0.261	5.952	0.013	10	0.024	15.702	0.08	51.401	2.732	164.412	28.447	-0.325	0.08	1.09069	0.549702	0.195	30.683	2.637	134.665	27.706
2020-04-09 10:55 CEST	ETH1	2.03	-2.2	0.269	5.96	0.011	10.041	0.015	15.759	0.1	30.374	1.151	177.915	25.636	-0.317	0.098	1.10119	0.552302	0.203	9.99	1.112	147.724	24.967
2020-04-09 11:33 CEST	ETH1	2.01	-2.25	0.273	5.946	0.013	9.992	0.019	15.7	0.118	60.25	2.758	197.729	21.449	-0.313	0.118	1.10071	0.552365	0.207	39.376	2.69	167.159	20.91
2020-04-09 12:19 CEST	ETH1	2.03	-2.16	0.276	5.966	0.011	10.084	0.019	15.813	0.113	35.088	1.738	227.584	30.652	-0.312	0.109	1.09812	0.552694	0.21	14.524	1.689	196.012	29.845
2020-04-10 15:17 CEST	ETH1	2.07	-2.28	0.255	5.999	0.01	9.971	0.018	15.719	0.155	103.764	4.113	204.207	31.446	-0.328	0.149	1.11059	0.554148	0.189	82.078	4.011	173.453	30.628
2020-04-10 15:56 CEST	ETH1	2.01	-2.26	0.275	5.95	0.013	10.001	0.019	15.716	0.12	87.757	3.299	197.918	23.31	-0.311	0.127	1.10659	0.553605	0.209	66.321	3.208	167.316	22.695
2020-04-10 16:35 CEST	ETH1	2.02	-2.19	0.249	5.959	0.01	10.065	0.02	15.765	0.112	54.641	2.269	151.728	31.693	-0.334	0.116	1.1026	0.551305	0.183	33.729	2.206	122.157	30.881
2020-04-11 07:34 CEST	ETH1	2	-2.26	0.287	5.944	0.012	10.002	0.019	15.725	0.136	33.324	1.369	162.824	20.171	-0.297	0.132	1.10998	0.550389	0.221	12.96	1.317	133.124	19.628
2020-04-11 08:12 CEST	ETH1	2.06	-2.13	0.269	5.996	0.011	10.119	0.02	15.876	0.149	67.327	2.888	203.191	23.471	-0.315	0.143	1.11195	0.552331	0.203	46.05	2.811	172.128	22.853
2020-04-14 20:35 CEST	ETH1	2.01	-2.24	0.284	5.954	0.012	10.03	0.018	15.759	0.175	23.343	1.199	111.312	36.995	-0.3	0.165	1.13618	0.559206	0.218	3.12	1.172	82.857	36.037
2020-04-14 21:15 CEST	ETH1	2.03	-2.23	0.265	5.972	0.011	10.039	0.02	15.771	0.136	37.359	2.013	146.077	38.367	-0.316	0.143	1.14184	0.558933	0.199	16.84	1.969	116.691	37.376
2020-04-14 21:54 CEST	ETH1	2	-2.25	0.235	5.947	0.013	10.018	0.02	15.699	0.138	28.222	1.234	152.539	28.759	-0.34	0.139	1.14521	0.558676	0.169	7.926	1.209	123.063	28.025
2020-04-16 02:07 CEST	ETH1	1.99	-2.29	0.264	5.936	0.014	9.98	0.016	15.677	0.146	39.771	1.79	162.24	24.998	-0.314	0.147	1.12689	0.55195	0.198	19.323	1.745	132.613	24.35
2020-04-16 02:50 CEST	ETH1	2	-2.25	0.315	5.947	0.009	10.024	0.017	15.778	0.135	49.164	2.37	209.53	25.104	-0.269	0.14	1.12583	0.55243	0.249	28.443	2.301	178.583	24.456
2020-04-16 18:04 CEST	ETH1	2.01	-2.14	0.284	5.963	0.012	10.131	0.02	15.872	0.112	26.819	0.957	144.952	24.005	-0.297	0.114	1.11178	0.548181	0.218	6.325	0.909	115.405	23.359
2020-04-16 18:45 CEST	ETH1	2.06	-2.17	0.276	6.006	0.012	10.101	0.018	15.881	0.152	34.629	1.59	148.255	34.178	-0.302	0.146	1.1154	0.546755	0.21	14.041	1.546	118.639	33.285
2020-04-16 19:25 CEST	ETH1	2	-2.28	0.2	5.956	0.014	9.999	0.025	15.662	0.102	26.025	0.993	131.205	24.668	-0.367	0.105	1.12359	0.545957	0.134	5.81	0.972	102.305	24.002
2020-04-17 16:49 CEST	ETH1	1.99	-2.27	0.322	5.939	0.012	10.002	0.023	15.755	0.12	21.921	0.805	222.761	22.662	-0.261	0.114	1.09725	0.542812	0.256	1.782	0.759	191.537	22.062
2020-04-17 17:29 CEST	ETH1	2.03	-2.16	0.268	5.982	0.008	10.112	0.019	15.86	0.141	88.194	6.643	243.498	26.004	-0.31	0.136	1.09727	0.541517	0.202	66.516	6.485	211.428	25.306
2020-04-20 15:06 CEST	ETH1	2.02	-2.13	0.305	5.97	0.01	10.141	0.018	15.906	0.18	22.223	1.055	161.968	33.483	-0.28	0.173	1.09722	0.546374	0.239	1.801	1.022	131.953	32.61
2020-04-20 15:45 CEST	ETH1	2.03	-2.2	0.288	5.976	0.014	10.063	0.023	15.818	0.135	66.228	4.157	200.341	30.825	-0.297	0.134	1.09289	0.546799	0.222	45.088	4.044	169.505	30.003
2020-04-20 16:23 CEST	ETH1	1.99	-2.28	0.287	5.941	0.011	9.98	0.027	15.699	0.121	40.044	2.285	163.504	27.374	-0.297	0.119	1.09667	0.546127	0.221	19.591	2.2	133.839	26.652
2020-04-21 11:03 CEST	ETH1	1.98	-2.3	0.223	5.922	0.011	9.95	0.017	15.595	0.124	30.023	1.586	186.999	25.989	-0.35	0.116	1.10613	0.54393	0.157	9.827	1.54	156.827	25.331
2020-04-21 11:41 CEST	ETH1	2	-2.24	0.236	5.943	0.009	10.007	0.02	15.685	0.129	92.976	3.95	248.433	32.301	-0.339	0.128	1.09763	0.541709	0.17	71.426	3.849	216.537	31.467
2020-04-21 12:19 CEST	ETH1	2.04	-2.13	0.276	5.987	0.009	10.122	0.017	15.88	0.136	76.989	3.075	222.169	34.434	-0.304	0.136	1.09124	0.541205	0.21	55.514	3.001	190.622	33.531
2020-04-22 16:03 CEST	ETH1	1.98	-2.28	0.256	5.928	0.014	9.974	0.02	15.651	0.111	40.941	2.17	116.761	27.153	-0.325	0.119	1.08171	0.541673	0.19	20.483	2.106	88.316	26.442
2020-04-22 16:42 CEST	ETH1	2.02	-2.22	0.259	5.96	0.014	10.029	0.018	15.739	0.111	32.555	1.443	119.816	23.252	-0.325	0.12	1.07637	0.542331	0.193	12.151	1.396	91.139	22.648
2020-04-22 17:21 CEST	ETH1	2.03	-2.21	0.188	5.969	0.012	10.045	0.02	15.7	0.119	39.927	1.665	140.219	22.086	-0.388	0.108	1.08264	0.541551	0.122	19.347	1.608	110.976	21.512
2020-04-23 10:48 CEST	ETH1	1.97	-2.32	0.246	5.914	0.01	9.927	0.017	15.581	0.139	39.267	2.297	156.527	33.464	-0.334	0.142	1.08761	0.543274	0.18	18.936	2.231	127.188	32.59
2020-04-23 11:32 CEST	ETH1	1.99	-2.28	0.325	5.934	0.009	9.974	0.018	15.716	0.124	39.439	1.876	148.882	27.166	-0.266	0.119	1.07199	0.544409	0.259	19.011	1.821	119.612	26.459
2020-06-08 18:15 CEST	ETH1	2	-2.29	0.2	5.945	0.011	9.982	0.016	15.622	0.117	20.693	0.49	90.772	27.84	-0.379	0.115	1.15037	0.570269	0.134	0.616	0.483	62.952	27.121
2020-06-08 18:54 CEST	ETH1	2.04	-2.24	0.219	5.983	0.013	10.03	0.023	15.724	0.142	28.811	1.517	94.27	25.663	-0.364	0.141	1.14847	0.570403	0.153	8.479	1.463	66.22	24.997
2020-06-08 20:20 CEST	ETH1	2.05	-2.18	0.242	5.997	0.008	10.09	0.017	15.818	0.141	54.127	3.087	141.798	30.427	-0.344	0.146	1.14509	0.570675	0.176	33.173	3.024	112.383	29.646
2020-06-08 21:35 CEST	ETH1	2.04	-2.16	0.222	5.984	0.011	10.116	0.017	15.812	0.117	56.556	2.659	154.077	29.543	-0.362	0.117	1.14513	0.570672	0.156	35.5	2.594	124.305	28.776
2020-06-08 22:15 CEST	ETH1	1.99	-2.32	0.208	5.939	0.014	9.953	0.021	15.592	0.142	42.478	1.72	120.886	23.119	-0.374	0.136	1.14681	0.57054	0.142	22.033	1.662	92.368	22.517
2020-06-10 10:09 CEST	ETH1	2.06	-2.13	0.259	6.009	0.01	10.137	0.02	15.889	0.166	30.31	1.828	171.682	31.095	-0.333	0.163	1.11779	0.564849	0.193	9.734	1.788	141.377	30.289
2020-06-10 10:55 CEST	ETH1	1.99	-2.27	0.386	5.937	0.009	10.001	0.019	15.792	0.151	51.316	3.594	140.556	35.041	-0.222	0.154	1.10564	0.565871	0.32	30.598	3.521	111.435	34.136
2020-06-10 11:39 CEST	ETH1	2.01	-2.32	0.31	5.953	0.01	9.948	0.029	15.687	0.133	57.59	3.644	188.241	35.965	-0.291	0.126	1.10553	0.56588	0.244	36.857	3.542	158.001	35.008
2020-06-11 17:01 CEST	ETH1	2.06	-2.14	0.211	5.994	0.012	10.121	0.018	15.813	0.124	23.625	0.67	89.285	22.343	-0.377	0.128	1.11958	0.566267	0.145	3.216	0.635	61.162	21.752
2020-06-11 17:46 CEST	ETH1	2.01	-2.28	0.377	5.943	0.013	9.969	0.025	15.758	0.12	27.568	1.636	113.797	25.059	-0.231	0.131	1.11166	0.567331	0.311	7.383	1.634	85.422	24.459
2020-06-11 18:31 CEST	ETH1	2	-2.2	0.335	5.94	0.015	10.05	0.02	15.798	0.088	28.925	1.805	101.724	37.021	-0.266	0.091	1.11776	0.566828	0.269	8.552	1.789	73.492	36.098
2020-06-12 05:47 CEST	ETH1	2	-2.2	0.268	5.93	0.01	10.043	0.022	15.721	0.117	27.658	1.401	119.227	35.266	-0.326	0.118	1.12381	0.567907	0.202	7.323	1.395	90.57	34.382
2020-06-12 06:31 CEST	ETH1	2.04	-2.23	0.256	5.967	0.011	10.015	0.017	15.721	0.129	37.268	2.243	127.285	36.113	-0.336	0.129	1.11985	0.566365	0.19	16.8	2.199	98.439	35.189
2020-06-12 07:16 CEST	ETH1	1.99	-2.23	0.276	5.917	0.015	10.005	0.033	15.676	0.151	32.256	2.052	102.494	35.213	-0.319	0.16	1.11588	0.566496	0.21	11.906	2.069	74.362	34.373
2020-06-12 08:00 CEST	ETH1	1.98	-2.29	0.246	5.908	0.018	9.953	0.035	15.588	0.133	37.967	2.434	68.111	35.385	-0.346	0.147	1.11691	0.566364	0.18	17.61	2.446	40.971	34.555
2020-06-12 18:15 CEST	ETH1	2.03	-2.16	0.252	5.957	0.01	10.084	0.02	15.774	0.148	26.492	0.865	84.187	26.638	-0.341	0.151	1.1096	0.563782	0.186	6.099	0.821	56.313	25.928
2020-06-12 19:01 CEST	ETH1	2.09	-2.1	0.251	6.019	0.008	10.143	0.015	15.895	0.133	54.504	2.774	111.95	27.432	-0.342	0.133	1.10893	0.563619	0.185	33.434	2.712	83.168	26.712
2020-06-12 19:47 CEST	ETH1	2.04	-2.22	0.28	5.967	0.009	10.02	0.021	15.748	0.129	39.393	2.042	121.049	27.585	-0.314	0.129	1.11036	0.563403	0.214	18.873	2.014	92.352	26.881
2020-06-13 15:10 CEST	ETH1	2.06	-2.18	0.289	5.979	0.018	10.059	0.026	15.804	0.109	47.883	2.305	139.782	29.92	-0.31	0.106	1.10726	0.566512	0.223	27.116	2.217	110.506	29.098
2020-06-15 17:17 CEST	ETH1	2.04	-2.21	0.194	5.96	0.01	10.021	0.03	15.659	0.146	24.547	0.951	98.083	21.47	-0.395	0.142	1.1133	0.568545	0.128	4.319	0.895	69.98	20.912
2020-06-15 17:54 CEST	ETH1	2.07	-2.14	0.186	5.996	0.013	10.095	0.019	15.76	0.129	34.451	1.505	111.603	30.557	-0.404	0.133	1.11033	0.569007	0.12	13.878	1.454	82.957	29.757
2020-06-15 18:41 CEST	ETH1	1.97	-2.47	0.377	5.886	0.011	9.768	0.025	15.494	0.114	58.249	4.453	152.941	42.334	-0.236	0.096	1.1007	0.570276	0.311	37.874	4.356	124.075	41.268
2020-06-16 13:00 CEST	ETH1	1.95	-2.36	0.346	5.868	0.009	9.879	0.02	15.557	0.132	20.865	1.074	150.383	33.722	-0.263	0.13	1.11437	0.573545	0.28	0.99	1.072	121.361	32.887
2020-06-16 14:28 CEST	ETH1	2.08	-2.14	0.294	6.002	0.01	10.097	0.015	15.865	0.133	31.345	1.37	150.376	26.913	-0.31	0.13	1.11329	0.573649	0.228	10.829	1.332	120.718	26.199
2020-06-17 15:42 CEST	ETH1	2.02	-2.26	0.244	5.937	0.009	9.975	0.02	15.628	0.112	24.704	1.097	140.529	33.887	-0.359	0.109	1.09576	0.571493	0.178	4.563	1.047	111.464	33.004
2020-06-17 16:27 CEST	ETH1	2.05	-2.17	0.254	5.97	0.009	10.065	0.015	15.759	0.152	52.67	3.186	199.851	33.932	-0.35	0.15	1.09194	0.570366	0.188	31.796	3.108	169.031	33.05
2020-06-17 17:12 CEST	ETH1	1.89	-2.44	0.358	5.813	0.023	9.791	0.05	15.42	0.156	30.627	2.041	209.673	26.85	-0.256	0.162	1.0831	0.569554	0.292	10.739	2.093	179.428	26.229
2020-06-19 20:13 CEST	ETH1	2.05	-2.16	0.312	5.963	0.011	10.064	0.02	15.8	0.158	47.087	2.587	105.58	32.59	-0.303	0.152	1.07498	0.572053	0.246	26.325	2.541	77.19	31.745
2020-06-19 20:52 CEST	ETH1	2.06	-2.21	0.178	5.977	0.008	10.021	0.013	15.648	0.128	46.365	2.425	105.071	30.62	-0.425	0.124	1.08146	0.570814	0.112	25.705	2.365	76.768	29.821
2020-06-19 21:31 CEST	ETH1	2.03	-2.26	0.229	5.947	0.013	9.965	0.023	15.608	0.13	30.629	1.278	94.294	41.716	-0.378	0.122	1.08358	0.57314	0.163	10.392	1.225	66.417	40.623
2020-06-20 15:20 CEST	ETH1	1.99	-2.23	0.265	5.907	0.009	9.994	0.017	15.627	0.119	40.984	2.015	144.609	26.137	-0.347	0.111	1.08744	0.576886	0.199	20.485	1.976	115.435	25.465
2020-06-20 16:06 CEST	ETH1	2.08	-2.11	0.314	5.986	0.01	10.105	0.015	15.865	0.123	39.284	1.938	157.511	32.983	-0.301	0.124	1.08877	0.576652	0.248	18.594	1.908	127.671	32.129
2020-06-20 16:50 CEST	ETH1	2.07	-2.05	0.271	5.984	0.011	10.162	0.02	15.883	0.111	32.112	1.631	141.788	31.343	-0.338	0.112	1.09723	0.574882	0.205	11.451	1.613	112.232	30.529
2020-06-22 16:37 CEST	ETH1	2.06	-2.05	0.264	5.93	0.011	10.034	0.024	15.689	0.12	22.357	0.767	81.429	25.503	-0.349	0.122	1.16113	0.60284	0.198	2.145	0.731	53.758	24.839
2020-06-22 17:41 CEST	ETH1	2.05	-2.14	0.3	5.923	0.009	9.949	0.022	15.625	0.119	30.582	1.755	74.139	28.522	-0.321	0.116	1.15198	0.603013	0.234	10.378	1.707	46.837	27.789
2020-06-23 09:28 CEST	ETH1	2.05	-2.12	0.251	5.928	0.01	9.987	0.02	15.632	0.114	27.702	1.292	120.009	33.575	-0.357	0.114	1.15258	0.596536	0.185	7.477	1.285	91.453	32.725
2020-06-23 18:15 CEST	ETH1	2	-2.34	0.262	5.881	0.025	9.794	0.08	15.403	0.167	40.586	2.27	135.059	33.021	-0.347	0.132	1.15611	0.596471	0.196	20.497	2.095	106.588	32.13
2020-06-23 18:53 CEST	ETH1	2.06	-2.11	0.283	5.952	0.016	10.025	0.028	15.723	0.095	41.455	1.719	119.724	26.725	-0.328	0.088	1.15137	0.59547	0.217	20.883	1.644	91.067	26.006
2020-06-27 16:06 CEST	ETH1	1.82	-2.48	0.206	5.72	0.011	9.673	0.022	15.066	0.152	62.986	3.399	100.877	22.768	-0.396	0.143	1.1478	0.594399	0.14	42.716	3.309	73.701	22.211
2020-06-27 16:50 CEST	ETH1	1.88	-2.69	0.275	5.766	0.011	9.465	0.026	14.968	0.124	65.949	3.341	128.16	25.68	-0.336	0.121	1.14538	0.594348	0.209	46.053	3.243	100.703	25.035
2020-06-27 17:29 CEST	ETH1	1.97	-2.49	0.284	5.858	0.011	9.67	0.029	15.273	0.129	88.344	4.152	150.079	25.91	-0.329	0.125	1.14467	0.594357	0.218	67.597	4.03	121.531	25.236
2020-06-28 10:16 CEST	ETH1	1.92	-2.59	0.268	5.817	0.016	9.592	0.043	15.142	0.153	52.269	2.574	105.457	22.347	-0.34	0.133	1.14494	0.591446	0.202	32.37	2.462	78.227	21.748
2020-06-28 11:02 CEST	ETH1	2.02	-2.36	0.214	5.924	0.01	9.83	0.038	15.442	0.117	63.035	3.644	133.097	32.328	-0.386	0.108	1.14744	0.591018	0.148	42.439	3.531	104.549	31.474
2020-06-30 16:46 CEST	ETH1	1.95	-2.37	0.28	5.862	0.015	9.839	0.052	15.447	0.158	28.464	1.74	89.736	31.305	-0.327	0.135	1.1521	0.590768	0.214	8.519	1.638	62.331	30.468
2020-06-30 17:25 CEST	ETH1	2	-2.27	0.179	5.911	0.01	9.942	0.019	15.513	0.122	30.05	1.807	89.377	28.788	-0.412	0.117	1.16195	0.59198	0.113	9.871	1.787	61.715	28.062
2020-06-30 18:04 CEST	ETH1	2.05	-2.17	0.227	5.958	0.013	10.042	0.02	15.702	0.127	39.082	2.232	94.841	31.559	-0.372	0.131	1.16333	0.59351	0.161	18.523	2.183	66.778	30.74
2020-07-01 15:32 CEST	ETH1	2.05	-2.12	0.296	5.974	0.009	10.119	0.02	15.853	0.129	41.855	2.614	119.215	27.682	-0.315	0.128	1.13436	0.588033	0.23	21.087	2.579	90.347	26.98
2020-07-01 16:10 CEST	ETH1	2.09	-2.03	0.24	6.013	0.011	10.2	0.02	15.924	0.111	37.589	2.094	109.865	23.554	-0.364	0.112	1.13874	0.58796	0.174	16.742	2.076	81.023	22.937
2020-07-01 16:49 CEST	ETH1	2.09	-2.03	0.242	6.018	0.011	10.207	0.018	15.938	0.135	100.43	5.347	166.825	26.554	-0.362	0.131	1.1397	0.588622	0.176	78.305	5.255	136.481	25.878
2020-07-01 17:33 CEST	ETH1	2.06	-2.11	0.283	5.982	0.01	10.129	0.02	15.858	0.118	60.209	3.173	127.22	23.162	-0.327	0.114	1.13582	0.588723	0.217	39.053	3.129	98.115	22.566
2020-07-01 20:05 CEST	ETH1	2.08	-2.08	0.222	6.001	0.014	10.165	0.018	15.859	0.115	52.856	2.447	108.991	24.373	-0.381	0.109	1.14067	0.590041	0.156	31.774	2.392	80.26	23.736
2020-07-01 21:22 CEST	ETH1	2.05	-2.16	0.192	5.97	0.013	10.075	0.018	15.713	0.108	43.668	1.962	95.909	21.682	-0.406	0.105	1.14768	0.591787	0.126	22.951	1.926	67.737	21.122
2020-07-02 15:01 CEST	ETH1	1.96	-2.17	0.257	5.908	0.011	10.129	0.021	15.759	0.148	27.001	1.35	73.258	26.981	-0.349	0.141	1.14933	0.591682	0.191	6.508	1.339	45.628	26.298
2020-07-02 15:40 CEST	ETH1	2.03	-2.23	0.276	5.978	0.009	10.085	0.014	15.805	0.119	55.601	2.55	101.358	25.916	-0.333	0.114	1.15183	0.593106	0.21	34.626	2.503	73.016	25.245
2020-07-02 16:17 CEST	ETH1	2.08	-2.09	0.223	6.032	0.011	10.223	0.023	15.952	0.111	54.464	2.813	84.903	30.055	-0.378	0.111	1.15251	0.591816	0.157	33.232	2.783	56.643	29.293
2020-07-03 09:58 CEST	ETH1	2.01	-2.3	0.308	5.966	0.009	10.044	0.018	15.781	0.128	53.903	2.145	117.611	37.043	-0.304	0.13	1.12876	0.585673	0.242	33.046	2.097	88.951	36.085
2020-07-03 11:53 CEST	ETH1	2	-2.11	0.281	5.968	0.007	10.238	0.016	15.951	0.141	100.172	5.322	114.348	31.165	-0.328	0.142	1.12724	0.584261	0.215	77.986	5.233	85.361	30.368
2020-07-07 18:07 CEST	ETH1	1.96	-2.25	0.202	5.927	0.011	10.116	0.019	15.726	0.12	26.22	1.341	108.914	33.477	-0.389	0.122	1.14931	0.583397	0.136	5.767	1.301	80.37	32.612
2020-07-07 18:46 CEST	ETH1	2.06	-2.13	0.214	6.029	0.012	10.231	0.015	15.956	0.105	34.458	1.634	102.744	20.347	-0.379	0.104	1.14755	0.583431	0.148	13.611	1.6	74.003	19.807
2020-07-07 19:23 CEST	ETH1	2.01	-2.26	0.235	5.981	0.014	10.105	0.024	15.799	0.111	31.901	1.533	108.001	26.203	-0.362	0.113	1.14537	0.583511	0.169	11.358	1.476	79.442	25.529
2020-07-23 17:03 CEST	ETH1	2.04	-2.18	0.272	5.551	0.043	10.611	0.074	15.47	0.169	20.309	0.532	153.508	389	-0.737	0.153	1.10867	1.02211	0.206	-1.004	0.594	123.154	378.618
2020-07-23 17:45 CEST	ETH1	2.06	-2.15	0.182	5.568	0.046	10.64	0.087	15.44	0.178	20.007	0.686	118.495	318.605	-0.812	0.2	1.13073	1.03388	0.116	-1.357	0.77	88.979	310.014
2020-07-23 18:28 CEST	ETH1	2.02	-2.2	0.293	5.528	0.036	10.586	0.067	15.44	0.148	20.785	0.657	128.883	285.632	-0.719	0.127	1.12369	1.0345	0.227	-0.489	0.687	99.264	278.011
2020-07-24 03:40 CEST	ETH1	2.05	-2.2	0.217	5.543	0.042	10.572	0.091	15.394	0.195	19.824	0.768	78.838	55.833	-0.765	0.182	1.13305	1.01815	0.151	-1.402	0.86	50.564	54.337
2020-07-24 05:04 CEST	ETH1	2.04	-2.2	0.227	5.534	0.037	10.575	0.071	15.398	0.182	20.083	0.653	86.135	54.105	-0.755	0.193	1.1396	1.02048	0.161	-1.154	0.73	57.674	52.644
2020-07-24 05:46 CEST	ETH1	2.04	-2.18	0.191	5.537	0.042	10.595	0.069	15.393	0.176	20.407	0.642	71.375	54.719	-0.783	0.159	1.14651	1.02288	0.125	-0.877	0.708	43.256	53.248
2020-07-24 10:43 CEST	ETH1	2.05	-2.17	0.251	5.542	0.043	10.593	0.08	15.448	0.161	19.984	0.763	69.939	35.847	-0.731	0.151	1.12226	1.00579	0.185	-1.286	0.869	41.858	34.932
2020-07-24 11:25 CEST	ETH1	2.03	-2.21	0.234	5.516	0.034	10.552	0.066	15.364	0.13	20.051	0.775	88.593	33.878	-0.748	0.145	1.11912	1.00473	0.168	-1.139	0.843	60.137	33.012
2020-07-24 12:07 CEST	ETH1	1.99	-2.32	0.269	5.48	0.063	10.443	0.257	15.248	0.33	20.658	1.248	90.924	34.236	-0.719	0.15	1.1129	1.00333	0.203	-0.33	0.934	62.667	33.171
2020-07-24 12:49 CEST	ETH1	2.03	-2.19	0.235	5.518	0.037	10.57	0.074	15.383	0.138	20.733	0.846	76.209	34.263	-0.749	0.145	1.12041	1.00755	0.169	-0.508	0.942	48.037	33.445
2020-07-27 18:44 CEST	ETH1	2.01	-2.28	0.335	5.491	0.028	10.466	0.055	15.344	0.176	20.779	0.458	68.786	40.148	-0.658	0.166	1.12719	1.00984	0.269	-0.257	0.418	41.047	39.086
2020-07-27 19:26 CEST	ETH1	2.01	-2.29	0.348	5.49	0.025	10.466	0.044	15.357	0.141	21.023	0.646	82.879	40.784	-0.644	0.144	1.12599	1.00769	0.282	-0.018	0.612	54.776	39.723
2020-07-27 20:09 CEST	ETH1	2	-2.21	0.322	5.49	0.029	10.536	0.038	15.404	0.151	20.988	0.468	73.441	35.253	-0.666	0.131	1.13054	1.00923	0.256	-0.192	0.478	45.441	34.339
2020-07-28 14:51 CEST	ETH1	1.99	-2.27	0.271	5.462	0.031	10.467	0.05	15.277	0.162	20.331	0.597	81.488	25.72	-0.695	0.15	1.18314	1.02746	0.205	-0.697	0.614	53.453	25.101
2020-07-28 15:33 CEST	ETH1	1.97	-2.25	0.211	5.444	0.036	10.485	0.069	15.226	0.195	20.218	0.531	72.549	34.274	-0.745	0.153	1.17387	1.01892	0.145	-0.843	0.569	44.729	33.445
2020-07-28 16:19 CEST	ETH1	2.04	-2.17	0.192	5.511	0.033	10.558	0.064	15.353	0.16	20.569	0.511	66.706	33.026	-0.759	0.139	1.18368	1.02426	0.126	-0.645	0.532	38.815	32.193
2020-07-29 15:42 CEST	ETH1	2.04	-2.22	0.214	5.505	0.035	10.509	0.034	15.326	0.185	20.821	0.639	119.143	33.742	-0.732	0.157	1.21544	1.03773	0.148	-0.302	0.638	89.99	32.852
2020-07-29 16:24 CEST	ETH1	2.03	-2.19	0.223	5.498	0.029	10.538	0.043	15.355	0.147	21.005	0.57	110.385	40.249	-0.724	0.131	1.2175	1.03834	0.157	-0.178	0.576	81.409	39.191
2020-07-29 17:05 CEST	ETH1	2.02	-2.2	0.202	5.489	0.027	10.522	0.033	15.312	0.135	21.336	0.753	104.534	36.16	-0.741	0.125	1.21014	1.0324	0.136	0.177	0.766	75.754	35.202
2020-07-31 16:02 CEST	ETH1	2	-2.3	0.298	5.476	0.031	10.436	0.043	15.28	0.152	20.776	0.607	105.916	37.551	-0.676	0.131	1.1815	1.03098	0.232	-0.201	0.618	77.294	36.569
2020-07-31 16:44 CEST	ETH1	2.02	-2.26	0.287	5.486	0.031	10.469	0.034	15.314	0.147	20.891	0.634	109.282	41.995	-0.685	0.134	1.1813	1.03104	0.221	-0.153	0.641	80.493	40.913
2020-07-31 17:26 CEST	ETH1	2.02	-2.26	0.253	5.487	0.033	10.475	0.043	15.292	0.152	20.998	0.589	103.02	32.241	-0.713	0.147	1.20172	1.04384	0.187	-0.06	0.597	74.38	31.387
2020-08-01 11:43 CEST	ETH1	1.99	-2.22	0.296	5.466	0.023	10.508	0.036	15.341	0.136	21.136	0.699	74.88	35.009	-0.677	0.142	1.22546	1.05929	0.23	0.009	0.725	46.928	34.158
2020-08-01 13:10 CEST	ETH1	2.02	-2.19	0.234	5.492	0.033	10.537	0.045	15.348	0.142	21.749	0.798	69.296	34.529	-0.724	0.137	1.23705	1.06359	0.168	0.553	0.842	41.403	33.692
2020-08-13 16:23 CEST	ETH1	2.04	-2.2	0.22	5.513	0.034	10.542	0.042	15.372	0.157	21.006	0.555	134.476	40.688	-0.727	0.144	1.13607	0.980304	0.154	-0.186	0.566	104.842	39.558
2020-08-13 17:05 CEST	ETH1	2.03	-2.22	0.226	5.505	0.033	10.524	0.042	15.35	0.162	30.483	2.143	135.672	47.362	-0.723	0.139	1.13264	0.979183	0.16	9.132	2.173	106.054	46.044
2020-08-14 02:30 CEST	ETH1	2.03	-2.19	0.213	5.506	0.037	10.56	0.04	15.372	0.124	23.844	1.049	89.101	31.009	-0.737	0.121	1.14864	0.993605	0.147	2.558	1.09	60.623	30.158
2020-08-14 03:14 CEST	ETH1	1.98	-2.38	0.302	5.46	0.041	10.373	0.132	15.212	0.234	23.605	1.251	113.204	38.016	-0.666	0.153	1.12894	0.98789	0.236	2.696	1.106	84.544	37.014
2020-08-14 03:57 CEST	ETH1	2.02	-2.23	0.303	5.496	0.028	10.514	0.044	15.39	0.17	22.852	0.904	96.406	29.922	-0.665	0.151	1.1303	0.988894	0.237	1.678	0.951	67.846	29.133
2020-08-14 04:39 CEST	ETH1	2.01	-2.21	0.283	5.495	0.027	10.54	0.04	15.396	0.177	22.326	0.708	96.009	30.191	-0.683	0.158	1.15207	1.00336	0.217	1.112	0.753	67.408	29.427
2020-08-14 09:38 CEST	ETH1	2.03	-2.16	0.309	5.51	0.031	10.583	0.044	15.471	0.166	30.095	1.888	101.889	29.205	-0.667	0.145	1.2011	1.04409	0.243	8.633	1.929	73.025	28.432
2020-08-14 10:20 CEST	ETH1	2.04	-2.14	0.294	5.519	0.036	10.606	0.044	15.487	0.157	23.562	0.949	69.511	40.185	-0.682	0.146	1.19267	1.04074	0.228	2.192	1.001	41.443	39.199
2020-08-14 11:02 CEST	ETH1	2.02	-2.2	0.279	5.505	0.028	10.544	0.031	15.399	0.119	27.782	1.715	78.761	31.73	-0.694	0.115	1.20044	1.04658	0.213	6.447	1.73	50.591	30.933
2020-08-14 11:44 CEST	ETH1	2.02	-2.19	0.312	5.506	0.031	10.557	0.045	15.436	0.15	31.148	2.026	83.858	35.285	-0.671	0.135	1.20196	1.05193	0.246	9.717	2.058	55.529	34.431
2020-08-17 16:08 CEST	ETH1	2.04	-2.19	0.295	5.518	0.032	10.543	0.05	15.408	0.189	21.5	0.607	77.98	31.908	-0.698	0.173	1.25037	1.10083	0.229	0.296	0.607	49.817	31.118
2020-08-17 16:50 CEST	ETH1	2.03	-2.25	0.19	5.506	0.031	10.48	0.099	15.25	0.15	21.362	0.623	65.377	35.816	-0.779	0.148	1.25629	1.10262	0.124	0.287	0.598	37.683	34.863
2020-08-19 17:17 CEST	ETH1	1.98	-2.21	0.24	5.462	0.02	10.515	0.031	15.24	0.154	20.68	0.715	117.898	38.071	-0.778	0.149	1.13797	1.0596	0.174	-0.45	0.717	88.816	37.058
2020-08-19 17:59 CEST	ETH1	2.02	-2.23	0.255	5.493	0.038	10.493	0.043	15.261	0.106	20.701	0.872	116.894	42.542	-0.768	0.12	1.12905	1.05635	0.189	-0.386	0.9	87.848	41.416
2020-08-19 18:42 CEST	ETH1	2.02	-2.23	0.25	5.498	0.037	10.498	0.071	15.265	0.201	21.38	1.072	131.424	43.219	-0.775	0.15	1.1245	1.05472	0.184	0.268	1.021	101.982	42.055
2020-08-20 13:11 CEST	ETH1	2.02	-2.2	0.259	5.501	0.032	10.527	0.047	15.305	0.149	20.88	0.623	92.619	42.163	-0.766	0.115	1.17281	1.09116	0.193	-0.279	0.667	64.127	41.124
2020-08-20 13:54 CEST	ETH1	1.98	-2.35	0.26	5.457	0.027	10.384	0.078	15.121	0.182	21.444	0.82	82.505	35.169	-0.762	0.136	1.18028	1.094	0.194	0.557	0.735	54.617	34.239
2020-08-20 14:40 CEST	ETH1	2.02	-2.26	0.3	5.492	0.034	10.474	0.053	15.28	0.174	22.402	1.057	97.857	39.982	-0.73	0.158	1.18015	1.09524	0.234	1.317	1.044	69.35	38.993
2020-08-24 16:06 CEST	ETH1	2.03	-2.21	0.169	5.509	0.031	10.518	0.055	15.24	0.108	20.682	0.667	39.75	37.574	-0.829	0.105	1.19553	1.09419	0.103	-0.454	0.685	12.647	36.65
2020-08-24 16:48 CEST	ETH1	2.02	-2.25	0.175	5.497	0.029	10.485	0.048	15.199	0.157	28.304	1.662	46.511	40.763	-0.826	0.138	1.17709	1.0804	0.109	7.074	1.709	19.309	39.767
2020-08-24 17:33 CEST	ETH1	1.98	-2.31	0.247	5.461	0.034	10.422	0.116	15.159	0.218	22.511	1.107	49.663	33.543	-0.766	0.145	1.15679	1.06752	0.181	1.527	0.994	22.54	32.635
2020-08-25 12:18 CEST	ETH1	2.01	-2.25	0.299	5.488	0.023	10.492	0.033	15.31	0.114	21.107	0.47	59.322	41.881	-0.714	0.124	1.17308	1.07082	0.233	0.012	0.485	31.783	40.849
2020-08-25 13:00 CEST	ETH1	2.03	-2.2	0.199	5.506	0.033	10.542	0.042	15.294	0.155	23.339	1.03	39.139	41.557	-0.797	0.162	1.18277	1.07508	0.133	2.1	1.073	12.009	40.561
2020-08-25 13:46 CEST	ETH1	2.03	-2.15	0.244	5.515	0.034	10.592	0.042	15.391	0.166	23.636	0.946	32.455	46.836	-0.76	0.14	1.16906	1.06616	0.178	2.291	0.984	5.392	45.702
2020-08-26 15:27 CEST	ETH1	2.05	-2.17	0.303	5.529	0.042	10.57	0.072	15.437	0.185	21.538	0.733	125.65	45.659	-0.707	0.129	1.16793	1.0629	0.237	0.28	0.712	96.169	44.443
2020-08-26 16:10 CEST	ETH1	2.02	-2.22	0.296	5.506	0.035	10.527	0.053	15.365	0.161	21.53	0.561	122.352	42.284	-0.712	0.164	1.16996	1.06265	0.23	0.359	0.554	93.076	41.148
2020-08-26 16:52 CEST	ETH1	2.02	-2.18	0.303	5.508	0.034	10.563	0.047	15.41	0.119	21.55	0.512	130.277	41.442	-0.705	0.104	1.1711	1.06303	0.237	0.305	0.515	100.715	40.36
2020-08-27 14:02 CEST	ETH1	1.99	-2.27	0.272	5.479	0.026	10.496	0.038	15.302	0.173	28.323	1.521	86.875	32.458	-0.716	0.16	1.21098	1.07357	0.206	7.072	1.551	58.621	31.639
2020-08-27 14:45 CEST	ETH1	1.97	-2.26	0.28	5.468	0.026	10.5	0.043	15.301	0.131	23.87	0.972	83.523	28.694	-0.71	0.123	1.19698	1.06366	0.214	2.702	1.013	55.358	27.966
2020-08-28 15:27 CEST	ETH1	2	-2.22	0.273	5.497	0.035	10.542	0.053	15.372	0.143	20.846	0.68	78.52	44.708	-0.71	0.154	1.22308	1.07495	0.207	-0.342	0.719	50.371	43.604
2020-08-28 16:09 CEST	ETH1	2.02	-2.2	0.198	5.514	0.041	10.558	0.068	15.346	0.175	32.064	1.907	100.003	40.52	-0.769	0.157	1.22215	1.07149	0.132	10.612	1.996	71.239	39.523
2020-08-28 16:51 CEST	ETH1	2.02	-2.21	0.287	5.509	0.042	10.547	0.057	15.402	0.184	23.318	0.816	108.234	44.065	-0.698	0.146	1.19383	1.05436	0.221	2.069	0.87	79.283	42.929
2020-08-29 11:02 CEST	ETH1	2.03	-2.21	0.318	5.517	0.037	10.551	0.054	15.442	0.166	24.713	1.25	83.061	43.473	-0.671	0.133	1.17266	1.03927	0.252	3.427	1.309	54.752	42.411
2020-08-29 11:44 CEST	ETH1	2.01	-2.26	0.264	5.496	0.031	10.503	0.037	15.328	0.155	22.728	0.673	106.424	32.717	-0.714	0.152	1.17865	1.04002	0.198	1.579	0.687	77.628	31.901
2020-08-29 12:29 CEST	ETH1	2.05	-2.17	0.229	5.538	0.044	10.581	0.065	15.421	0.195	27.028	1.333	83.266	47.864	-0.742	0.16	1.19094	1.04655	0.163	5.635	1.416	54.869	46.729
Average value:		2.01843	-2.22686	0.261262															0.195262
Standard deviation:		0.0518731	0.103502	0.0429488															0.0429488
Standard error:		0.00357959	0.00714228	0.00296375															0.00296375
Number of replicates:		210

## Sheet: ETH2
Replicate ID	Standard name	δ13C VPDB (Final)	δ18O VPDB (Final)	Δ47 CDES25 (Final)	δ45 WG (PBL)	δ45 WG (PBL) SD	δ46 WG (PBL)	δ46 WG (PBL) SD	δ47 WG (PBL)	δ47 WG (PBL) SD	δ48 WG (PBL)	δ48 WG (PBL) SD	δ49 WG (PBL)	δ49 WG (PBL) SD	Δ47 WG (PBL)	Δ47 WG (PBL) SD	ETF Slope	ETF Intercept	Δ47 CDES70 (ETF)	Δ48 WG (PBL)	Δ48 WG (PBL) SD	Δ49 WG (PBL)	Δ49 WG (PBL) SD
2019-04-11 17:34 CEST	ETH2	-10.15	-18.64	0.241	-5.447	0.016	-4.822	0.034	-10.872	0.143	-10.74	0.551	93.817	17.875	-0.545	0.138	1.09454	0.829389	0.175	-1.13	0.548	110.701	18.163
2019-04-11 18:16 CEST	ETH2	-10.23	-18.85	0.273	-5.538	0.019	-5.032	0.043	-11.141	0.11	-10.686	0.667	128.724	16.538	-0.514	0.094	1.09454	0.829389	0.207	-0.654	0.674	146.735	16.805
2019-04-11 19:00 CEST	ETH2	-10.11	-18.56	0.277	-5.413	0.01	-4.731	0.024	-10.716	0.108	-10.921	0.753	132.03	23.366	-0.513	0.095	1.09454	0.829389	0.211	-1.496	0.765	149.255	23.735
2019-04-11 20:16 CEST	ETH2	-10.18	-18.7	0.24	-5.486	0.01	-4.874	0.025	-10.963	0.107	-10.823	0.622	103.924	24.158	-0.545	0.096	1.09454	0.829389	0.174	-1.109	0.647	121.127	24.541
2019-04-13 18:18 CEST	ETH2	-10.15	-18.65	0.248	-5.463	0.009	-4.829	0.019	-10.769	0.106	-10.073	0.505	284.519	21.449	-0.416	0.108	0.683143	0.517619	0.182	-0.442	0.518	304.388	21.762
2019-04-13 19:43 CEST	ETH2	-10.13	-18.61	0.308	-5.442	0.01	-4.796	0.024	-10.638	0.115	-10.586	0.679	363.406	29.286	-0.339	0.114	0.683143	0.517619	0.242	-1.027	0.69	384.373	29.727
2019-04-13 20:24 CEST	ETH2	-10.21	-18.78	0.204	-5.519	0.02	-4.964	0.041	-11.012	0.097	-10.569	0.62	291.269	21.251	-0.471	0.084	0.683143	0.517619	0.138	-0.672	0.625	311.67	21.563
2019-04-13 21:03 CEST	ETH2	-10.18	-18.72	0.27	-5.494	0.007	-4.901	0.021	-10.842	0.123	-10.546	0.514	298.95	17.308	-0.388	0.125	0.683143	0.517619	0.204	-0.775	0.537	319.273	17.571
2019-04-25 22:42 CEST	ETH2	-10.17	-18.69	0.244	-5.424	0.012	-4.754	0.024	-10.805	0.108	-10.888	0.98	103.958	16.993	-0.567	0.108	0.601545	0.510776	0.178	-1.415	0.99	120.822	17.251
2019-04-25 23:22 CEST	ETH2	-10.17	-18.69	0.234	-5.425	0.008	-4.745	0.019	-10.813	0.126	-10.743	0.895	138.863	24.54	-0.583	0.124	0.601545	0.510776	0.168	-1.288	0.905	156.241	24.917
2019-04-26 00:03 CEST	ETH2	-10.17	-18.7	0.263	-5.429	0.01	-4.762	0.023	-10.786	0.082	-4.57	1.507	126.238	17.263	-0.535	0.08	0.601545	0.510776	0.197	4.979	1.539	143.465	17.524
2019-04-26 00:46 CEST	ETH2	-10.15	-18.64	0.251	-5.406	0.011	-4.696	0.022	-10.716	0.135	-10.568	0.948	129.094	21.636	-0.555	0.131	0.601545	0.510776	0.185	-1.21	0.97	146.185	21.937
2019-04-26 01:28 CEST	ETH2	-10.18	-18.71	0.294	-5.434	0.009	-4.769	0.02	-10.747	0.111	-10.299	0.754	152.209	18.503	-0.484	0.099	0.601545	0.510776	0.228	-0.791	0.781	169.856	18.785
2019-04-26 02:06 CEST	ETH2	-10.18	-18.7	0.259	-5.437	0.01	-4.758	0.024	-10.798	0.11	-10.025	0.559	112.367	17.7	-0.542	0.108	0.601545	0.510776	0.193	-0.536	0.594	129.385	17.978
2019-05-01 08:09 CEST	ETH2	-10.15	-18.62	0.264	-5.422	0.014	-4.735	0.029	-10.715	0.138	-10.329	0.601	116.971	18.489	-0.498	0.119	1.14271	0.756199	0.198	-0.891	0.615	133.987	18.745
2019-05-01 08:48 CEST	ETH2	-10.23	-18.81	0.197	-5.498	0.013	-4.923	0.031	-11.035	0.094	-10.863	0.675	80.779	15.444	-0.557	0.111	1.14271	0.756199	0.131	-1.051	0.697	97.741	15.673
2019-05-01 09:26 CEST	ETH2	-10.16	-18.66	0.296	-5.434	0.013	-4.767	0.037	-10.731	0.104	-10.479	0.739	132.652	21.303	-0.47	0.102	1.14271	0.756199	0.23	-0.978	0.742	149.994	21.619
2019-05-01 10:54 CEST	ETH2	-10.15	-18.67	0.282	-5.425	0.01	-4.776	0.032	-10.743	0.107	-10.601	0.733	130.216	20.143	-0.482	0.09	1.14271	0.756199	0.216	-1.082	0.75	147.531	20.437
2019-05-01 11:32 CEST	ETH2	-10.16	-18.67	0.247	-5.428	0.012	-4.776	0.03	-10.776	0.112	-10.451	0.573	93.746	17.833	-0.513	0.118	1.14271	0.756199	0.181	-0.931	0.588	110.505	18.074
2019-05-03 15:21 CEST	ETH2	-10.18	-18.71	0.299	-5.464	0.014	-4.854	0.038	-10.895	0.12	-10.966	0.821	104.512	31.158	-0.519	0.1	0.863857	0.694184	0.233	-1.294	0.816	121.653	31.605
2019-05-03 16:01 CEST	ETH2	-10.16	-18.63	0.312	-5.441	0.012	-4.779	0.025	-10.783	0.124	-10.966	0.774	89.054	31.759	-0.503	0.125	0.863857	0.694184	0.246	-1.445	0.781	105.764	32.239
2019-05-03 16:40 CEST	ETH2	-10.14	-18.64	0.268	-5.425	0.015	-4.788	0.034	-10.825	0.136	-10.983	0.736	90.454	20.134	-0.554	0.13	0.863857	0.694184	0.202	-1.444	0.733	107.184	20.412
2019-05-03 17:25 CEST	ETH2	-10.17	-18.69	0.237	-5.458	0.017	-4.842	0.037	-10.948	0.144	-11.434	0.794	93.036	32.12	-0.59	0.136	0.863857	0.694184	0.171	-1.79	0.796	109.965	32.596
2019-05-03 18:05 CEST	ETH2	-10.17	-18.71	0.213	-5.451	0.013	-4.859	0.031	-10.985	0.109	-11.485	0.725	69.808	20.019	-0.618	0.111	0.863857	0.694184	0.147	-1.808	0.733	86.407	20.34
2019-05-03 18:43 CEST	ETH2	-10.2	-18.74	0.214	-5.479	0.017	-4.893	0.04	-11.045	0.114	-11.036	0.792	100.749	22.454	-0.617	0.11	0.863857	0.694184	0.148	-1.288	0.795	117.934	22.793
2019-06-15 16:02 CEST	ETH2	-10.15	-18.72	0.279	-5.93	0.018	-6.454	0.041	-12.458	0.129	-14.608	0.795	124.422	17.585	-0.035	0.128	1.11571	0.343147	0.213	-1.764	0.833	146.06	17.945
2019-06-16 09:06 CEST	ETH2	-10.21	-18.75	0.324	-5.979	0.015	-6.484	0.041	-12.498	0.137	-15.165	0.572	87.568	19.233	0.005	0.134	1.11571	0.343147	0.258	-2.269	0.588	108.62	19.604
2019-06-16 09:48 CEST	ETH2	-10.14	-18.6	0.26	-5.912	0.012	-6.331	0.025	-12.338	0.117	-14.924	0.775	106.398	21.417	-0.053	0.121	1.11571	0.343147	0.194	-2.331	0.807	127.394	21.835
2019-06-16 10:32 CEST	ETH2	-10.17	-18.68	0.23	-5.94	0.017	-6.408	0.037	-12.467	0.164	-14.647	0.602	122.346	13.669	-0.079	0.163	1.11571	0.343147	0.164	-1.896	0.647	143.854	13.965
2019-06-16 11:12 CEST	ETH2	-10.16	-18.66	0.266	-5.93	0.013	-6.387	0.032	-12.405	0.122	-14.958	0.794	130.294	20.055	-0.047	0.12	1.11571	0.343147	0.2	-2.253	0.835	151.893	20.453
2019-06-16 11:50 CEST	ETH2	-10.19	-18.73	0.184	-5.966	0.011	-6.46	0.034	-12.586	0.098	-15.076	0.692	105.281	15.955	-0.12	0.115	1.11571	0.343147	0.118	-2.225	0.729	126.61	16.286
2019-06-18 16:47 CEST	ETH2	-10.17	-18.69	0.247	-5.967	0.012	-6.503	0.03	-12.59	0.122	-14.583	0.479	231.885	22.858	-0.082	0.126	1.11399	0.252104	0.181	-1.641	0.503	255.763	23.265
2019-06-18 18:05 CEST	ETH2	-10.15	-18.65	0.324	-5.947	0.014	-6.461	0.038	-12.46	0.14	-15.245	0.846	241.821	32.228	-0.013	0.135	1.11399	0.252104	0.258	-2.396	0.87	265.759	32.859
2019-06-18 18:49 CEST	ETH2	-10.14	-18.65	0.253	-5.935	0.014	-6.456	0.034	-12.506	0.122	-14.841	0.694	248.349	24.645	-0.076	0.118	1.11399	0.252104	0.187	-1.997	0.717	272.384	25.131
2019-06-18 19:32 CEST	ETH2	-10.19	-18.74	0.246	-5.987	0.012	-6.549	0.029	-12.656	0.117	-14.241	0.634	254.544	13.72	-0.083	0.111	1.11399	0.252104	0.18	-1.202	0.673	279.005	14.022
2019-06-18 20:11 CEST	ETH2	-10.18	-18.71	0.217	-5.973	0.01	-6.522	0.023	-12.643	0.094	-14.194	0.569	231.414	24.016	-0.109	0.086	1.11399	0.252104	0.151	-1.208	0.6	255.338	24.454
2019-06-20 15:34 CEST	ETH2	-10.06	-18.46	0.299	-5.786	0.019	-6.142	0.048	-12.01	0.119	-14.975	1.168	395.55	50.36	-0.04	0.096	0.868068	0.336319	0.233	-2.763	1.166	421.308	51.282
2019-06-20 16:53 CEST	ETH2	-10.13	-18.62	0.315	-5.858	0.018	-6.301	0.049	-12.22	0.177	-16.905	1.51	233.65	62.667	-0.021	0.161	0.868068	0.336319	0.249	-4.399	1.542	256.914	63.882
2019-06-20 17:39 CEST	ETH2	-10.2	-18.74	0.237	-5.927	0.015	-6.424	0.033	-12.497	0.102	-14.67	0.657	273.141	25.792	-0.108	0.11	0.868068	0.336319	0.171	-1.888	0.687	297.559	26.298
2019-06-20 18:18 CEST	ETH2	-10.21	-18.78	0.237	-5.938	0.014	-6.465	0.029	-12.549	0.091	-13.929	0.512	200.062	23.457	-0.108	0.09	0.868068	0.336319	0.171	-1.054	0.549	223.192	23.87
2019-06-20 18:58 CEST	ETH2	-10.24	-18.84	0.199	-5.968	0.01	-6.526	0.023	-12.682	0.079	-13.743	0.443	141.988	23.738	-0.151	0.07	0.868068	0.336319	0.133	-0.743	0.474	164.178	24.162
2019-06-22 18:09 CEST	ETH2	-10.12	-18.61	0.312	-5.88	0.014	-6.359	0.03	-12.231	0.094	-14.214	0.675	268.406	19.143	0.049	0.098	0.807347	0.295097	0.246	-1.557	0.706	292.502	19.487
2019-06-22 18:49 CEST	ETH2	-10.18	-18.71	0.275	-5.936	0.014	-6.452	0.032	-12.423	0.107	-14.761	0.679	252.332	20.147	0.005	0.091	0.807347	0.295097	0.209	-1.924	0.691	276.434	20.523
2019-06-22 19:30 CEST	ETH2	-10.17	-18.67	0.206	-5.93	0.012	-6.417	0.034	-12.467	0.118	-14.436	0.636	234.077	19.925	-0.081	0.106	0.807347	0.295097	0.14	-1.664	0.671	257.733	20.301
2019-06-22 20:13 CEST	ETH2	-10.17	-18.7	0.303	-5.934	0.014	-6.447	0.02	-12.382	0.102	-14.361	0.487	255.725	21.931	0.039	0.09	0.807347	0.295097	0.237	-1.527	0.484	279.879	22.365
2019-06-22 20:54 CEST	ETH2	-10.21	-18.76	0.199	-5.971	0.012	-6.505	0.026	-12.603	0.116	-14.68	0.519	176.588	23.47	-0.088	0.109	0.807347	0.295097	0.133	-1.734	0.547	199.405	23.937
2019-06-22 21:35 CEST	ETH2	-10.16	-18.68	0.25	-5.923	0.011	-6.427	0.029	-12.417	0.119	-14.433	0.561	190.39	16.717	-0.027	0.112	0.807347	0.295097	0.184	-1.642	0.579	213.224	17.014
2019-09-10 15:01 CEST	ETH2	-10.25	-18.77	0.246	-5.951	0.01	-6.451	0.086	-12.791	0.126	-10.778	1.577	-9.239	22.583	-0.353	0.105	1.1258	0.576544	0.18	2.11	1.486	9.843	22.906
2019-09-10 15:39 CEST	ETH2	-10.26	-18.79	0.212	-5.958	0.01	-6.47	0.058	-12.845	0.124	-11.739	1.196	46.915	29.157	-0.382	0.106	1.1258	0.576544	0.146	1.174	1.143	67.127	29.672
2019-09-11 07:39 CEST	ETH2	-9.93	-18.36	0.24	-5.639	0.01	-6.038	0.04	-12.071	0.095	-13.238	0.47	92.444	17.849	-0.357	0.087	1.1258	0.576544	0.174	-1.214	0.46	112.203	18.13
2019-09-11 08:19 CEST	ETH2	-10.23	-18.76	0.239	-5.928	0.01	-6.444	0.044	-12.766	0.1	-13.645	0.648	109.988	23.441	-0.358	0.096	1.1258	0.576544	0.173	-0.808	0.625	131.324	23.847
2019-09-11 13:54 CEST	ETH2	-9.99	-18.48	0.279	-5.7	0.036	-6.155	0.116	-12.215	0.168	-12.847	1.019	-37.695	26.952	-0.323	0.096	1.1258	0.576544	0.213	-0.582	0.877	-20.003	27.263
2019-09-11 14:35 CEST	ETH2	-10.19	-18.72	0.275	-5.894	0.045	-6.399	0.146	-12.656	0.225	-14.021	0.943	-13.378	30.709	-0.327	0.104	1.1258	0.576544	0.209	-1.28	0.778	5.453	31.021
2019-09-12 16:10 CEST	ETH2	-10.19	-18.64	0.175	-5.894	0.036	-6.32	0.194	-12.667	0.251	-15.328	0.728	-22.193	22.885	-0.415	0.099	1.1258	0.576544	0.109	-2.762	0.541	-3.683	23.058
2019-09-12 16:50 CEST	ETH2	-10.3	-18.91	0.161	-5.999	0.02	-6.593	0.172	-13.052	0.225	-15.873	0.703	-40.948	25.038	-0.428	0.104	1.1258	0.576544	0.095	-2.768	0.576	-22.158	25.258
2019-09-12 22:16 CEST	ETH2	-10.18	-18.72	0.196	-5.933	0.027	-6.481	0.169	-12.706	0.214	-13.118	1.29	-29.804	17.372	-0.257	0.101	1.15455	0.426177	0.13	-0.202	1.11	-11.081	17.543
2019-09-12 22:56 CEST	ETH2	-10.12	-18.56	0.283	-5.877	0.014	-6.322	0.136	-12.438	0.19	-13.256	1.056	-26.002	20.223	-0.201	0.1	1.08745	0.435619	0.217	-0.661	0.949	-7.578	20.447
2019-09-13 15:26 CEST	ETH2	-10.17	-18.72	0.255	-5.93	0.032	-6.479	0.193	-12.651	0.208	-14.468	0.724	42.467	22.074	-0.206	0.098	1.12364	0.420174	0.189	-1.573	0.5	62.575	22.218
2019-09-13 16:08 CEST	ETH2	-10.2	-18.75	0.149	-5.957	0.011	-6.507	0.021	-12.769	0.082	-14.911	0.476	33.667	13.008	-0.27	0.084	1.21782	0.411383	0.083	-1.965	0.507	53.7	13.278
2020-04-08 11:32 CEST	ETH2	-10.2	-18.75	0.211	-6.089	0.007	-6.75	0.016	-13.243	0.142	-13.599	0.558	22.839	41.547	-0.371	0.143	1.0937	0.550771	0.145	-0.147	0.566	43.312	42.372
2020-04-08 12:09 CEST	ETH2	-10.09	-18.47	0.209	-5.985	0.011	-6.498	0.021	-12.891	0.132	-12.855	0.519	50.383	31.494	-0.373	0.14	1.09106	0.549777	0.143	0.101	0.52	70.753	32.091
2020-04-09 02:19 CEST	ETH2	-10.19	-18.73	0.231	-6.084	0.01	-6.746	0.019	-13.211	0.131	-12.834	0.569	106.917	29.545	-0.348	0.138	1.10753	0.551345	0.165	0.621	0.571	129.057	30.13
2020-04-09 02:58 CEST	ETH2	-10.17	-18.65	0.266	-6.07	0.008	-6.678	0.017	-13.101	0.113	-13.087	0.594	121.094	30.519	-0.319	0.115	1.10069	0.550839	0.2	0.227	0.599	143.346	31.111
2020-04-09 03:38 CEST	ETH2	-10.2	-18.75	0.243	-6.099	0.008	-6.766	0.017	-13.236	0.173	-13.169	0.561	101.581	35.678	-0.338	0.17	1.10858	0.552274	0.177	0.322	0.577	123.677	36.397
2020-04-10 10:47 CEST	ETH2	-10.14	-18.63	0.291	-6.041	0.012	-6.661	0.019	-13.036	0.101	-12.964	0.458	16.585	28.711	-0.3	0.108	1.09837	0.554552	0.225	0.317	0.452	36.696	29.265
2020-04-10 11:25 CEST	ETH2	-10.21	-18.84	0.22	-6.106	0.012	-6.853	0.031	-13.35	0.127	-13.685	0.585	16.238	23.173	-0.361	0.123	1.10997	0.554267	0.154	-0.026	0.586	36.808	23.621
2020-04-10 12:02 CEST	ETH2	-10.1	-18.57	0.25	-6.002	0.009	-6.597	0.02	-12.967	0.12	-13.077	0.485	29.482	29.499	-0.333	0.117	1.11116	0.554231	0.184	0.076	0.49	49.673	30.072
2020-04-10 23:05 CEST	ETH2	-10.2	-18.68	0.231	-6.101	0.008	-6.721	0.017	-13.201	0.126	-10.895	0.683	63.833	30.03	-0.345	0.131	1.11542	0.550067	0.165	2.535	0.681	85.076	30.618
2020-04-10 23:42 CEST	ETH2	-10.17	-18.7	0.276	-6.078	0.01	-6.738	0.028	-13.157	0.131	-10.626	0.546	81.068	29.56	-0.307	0.14	1.10796	0.550368	0.21	2.843	0.529	102.667	30.129
2020-04-11 00:27 CEST	ETH2	-10.18	-18.77	0.289	-6.089	0.013	-6.806	0.032	-13.224	0.106	-11.586	0.756	111.688	27.047	-0.297	0.116	1.10447	0.550382	0.223	2.008	0.737	134.065	27.567
2020-04-14 16:38 CEST	ETH2	-10.15	-18.62	0.206	-6.052	0.009	-6.666	0.014	-13.12	0.109	-12.919	0.392	14.921	28.276	-0.369	0.112	1.12644	0.555464	0.14	0.374	0.403	35.022	28.834
2020-04-14 17:16 CEST	ETH2	-10.19	-18.71	0.201	-6.087	0.009	-6.753	0.018	-13.244	0.129	-13.454	0.474	22.987	36.429	-0.373	0.132	1.13425	0.557812	0.135	0.006	0.461	43.464	37.134
2020-04-15 16:47 CEST	ETH2	-10.18	-18.73	0.266	-6.077	0.01	-6.757	0.026	-13.18	0.114	-12.651	0.832	72.178	29.422	-0.314	0.112	1.12968	0.554551	0.2	0.828	0.808	93.637	29.962
2020-04-15 17:26 CEST	ETH2	-10.15	-18.65	0.281	-6.04	0.012	-6.672	0.028	-13.045	0.145	-12.406	0.526	52.919	27.387	-0.3	0.151	1.12079	0.551088	0.215	0.904	0.507	73.77	27.883
2020-04-15 18:06 CEST	ETH2	-10.19	-18.71	0.213	-6.087	0.013	-6.735	0.019	-13.212	0.097	-12.534	0.434	57.839	26.766	-0.358	0.099	1.13271	0.552196	0.147	0.904	0.424	78.977	27.277
2020-04-16 13:26 CEST	ETH2	-10.19	-18.75	0.271	-6.081	0.009	-6.761	0.021	-13.181	0.116	-13.013	0.514	-1.943	24.152	-0.307	0.12	1.11772	0.548642	0.205	0.469	0.508	18.046	24.622
2020-04-16 14:03 CEST	ETH2	-10.2	-18.73	0.213	-6.085	0.009	-6.745	0.023	-13.218	0.129	-12.827	0.613	23.611	22.72	-0.357	0.128	1.1278	0.54944	0.147	0.625	0.612	44.082	23.155
2020-04-16 14:41 CEST	ETH2	-10.18	-18.7	0.201	-6.063	0.012	-6.713	0.02	-13.177	0.13	-13.687	0.605	36.797	28.768	-0.368	0.141	1.12361	0.548637	0.135	-0.311	0.603	57.441	29.317
2020-04-17 04:26 CEST	ETH2	-10.21	-18.74	0.281	-6.07	0.015	-6.716	0.044	-13.116	0.155	-12.865	0.557	116.931	26.497	-0.297	0.141	1.11046	0.544451	0.215	0.527	0.533	139.185	27.004
2020-04-17 05:05 CEST	ETH2	-10.14	-18.6	0.285	-6.006	0.011	-6.587	0.023	-12.922	0.125	-12.367	0.783	122.831	22.44	-0.293	0.129	1.10465	0.543076	0.219	0.774	0.786	144.835	22.891
2020-04-17 05:45 CEST	ETH2	-10.15	-18.66	0.254	-6.014	0.011	-6.642	0.019	-13.01	0.127	-12.56	0.525	108.102	27.51	-0.32	0.13	1.11126	0.543752	0.188	0.688	0.527	129.948	28.046
2020-04-20 10:37 CEST	ETH2	-10.16	-18.68	0.206	-6.015	0.006	-6.651	0.018	-13.066	0.108	-12.712	0.506	9.528	28.203	-0.367	0.108	1.09784	0.543297	0.14	0.553	0.51	29.45	28.748
2020-04-20 11:14 CEST	ETH2	-10.17	-18.71	0.208	-6.031	0.009	-6.684	0.021	-13.113	0.153	-13.421	0.568	41.873	37.994	-0.366	0.156	1.09706	0.543503	0.142	-0.1	0.561	62.52	38.748
2020-04-20 11:51 CEST	ETH2	-10.16	-18.68	0.256	-6.025	0.013	-6.663	0.02	-13.045	0.09	-13.185	0.434	36.705	25.866	-0.324	0.101	1.09478	0.544632	0.19	0.098	0.424	57.199	26.349
2020-04-21 01:00 CEST	ETH2	-10.07	-18.61	0.309	-5.928	0.01	-6.577	0.02	-12.816	0.107	-12.488	0.642	105.039	23.602	-0.277	0.113	1.0978	0.546987	0.243	0.632	0.635	126.577	24.047
2020-04-21 02:23 CEST	ETH2	-10.07	-18.49	0.28	-5.932	0.01	-6.46	0.023	-12.731	0.127	-12.482	0.716	141.144	30.783	-0.303	0.121	1.10014	0.546942	0.214	0.4	0.707	163.119	31.358
2020-04-22 11:30 CEST	ETH2	-10.16	-18.62	0.245	-6.011	0.009	-6.583	0.018	-12.965	0.118	-13.026	0.418	23.118	21.642	-0.336	0.119	1.08033	0.541666	0.179	0.097	0.41	43.163	22.061
2020-04-22 12:07 CEST	ETH2	-10.24	-18.8	0.192	-6.081	0.01	-6.75	0.024	-13.244	0.122	-12.985	0.461	30.207	22.924	-0.381	0.12	1.09184	0.542173	0.126	0.476	0.466	50.817	23.373
2020-04-23 02:50 CEST	ETH2	-10.25	-18.84	0.243	-6.085	0.011	-6.785	0.026	-13.238	0.141	-13.291	0.642	86.939	24.321	-0.337	0.14	1.08546	0.543304	0.177	0.236	0.636	108.765	24.78
2020-04-23 18:53 CEST	ETH2	-10.21	-18.72	0.26	-6.048	0.01	-6.666	0.02	-13.073	0.139	-13.123	0.56	69.452	20.188	-0.325	0.136	1.08056	0.545284	0.194	0.166	0.564	90.627	20.589
2020-06-08 16:20 CEST	ETH2	-10.2	-18.74	0.294	-6.073	0.011	-6.732	0.022	-13.139	0.114	-14.209	0.585	39.259	35.783	-0.301	0.111	1.15169	0.574646	0.228	-0.801	0.58	60.003	36.469
2020-06-08 16:57 CEST	ETH2	-10.18	-18.72	0.218	-6.057	0.008	-6.712	0.016	-13.166	0.106	-13.997	0.437	20.546	17.856	-0.365	0.109	1.14647	0.570659	0.152	-0.627	0.439	40.858	18.213
2020-06-08 17:34 CEST	ETH2	-10.18	-18.75	0.243	-6.058	0.011	-6.745	0.018	-13.178	0.135	-13.828	0.573	20.161	27.482	-0.344	0.133	1.14525	0.57069	0.177	-0.389	0.577	40.533	28.022
2020-06-09 10:22 CEST	ETH2	-10.22	-18.77	0.236	-6.087	0.008	-6.75	0.018	-13.22	0.145	-13.628	0.516	20.689	25.22	-0.35	0.146	1.13328	0.56725	0.17	-0.177	0.505	41.115	25.708
2020-06-09 10:58 CEST	ETH2	-10.12	-18.54	0.315	-5.991	0.01	-6.526	0.009	-12.836	0.163	-13.363	0.549	20.227	30.306	-0.283	0.162	1.13704	0.570473	0.249	-0.358	0.557	40.077	30.893
2020-06-09 16:46 CEST	ETH2	-10.08	-18.62	0.227	-5.957	0.012	-6.613	0.036	-12.961	0.105	-13.155	0.566	49.294	22.583	-0.358	0.101	1.12703	0.564511	0.161	0.029	0.527	69.854	22.978
2020-06-09 17:24 CEST	ETH2	-10.27	-18.97	0.217	-6.141	0.018	-6.949	0.033	-13.485	0.131	-13.622	0.58	58.337	22.177	-0.366	0.12	1.12875	0.564405	0.151	0.23	0.57	80.004	22.581
2020-06-09 18:02 CEST	ETH2	-10.14	-18.63	0.221	-6.016	0.013	-6.627	0.031	-13.039	0.158	-13.335	0.694	70.1	31.224	-0.363	0.164	1.12843	0.564416	0.155	-0.128	0.693	91.165	31.821
2020-06-11 12:44 CEST	ETH2	-10.13	-18.58	0.182	-6.005	0.01	-6.581	0.021	-13.021	0.147	-11.929	0.36	0.583	27.468	-0.401	0.146	1.12602	0.567911	0.116	1.207	0.375	20.176	27.991
2020-06-11 13:21 CEST	ETH2	-10.11	-18.55	0.226	-5.989	0.011	-6.556	0.021	-12.943	0.147	-11.103	0.542	16.75	30.657	-0.363	0.145	1.12701	0.569167	0.16	1.992	0.551	36.591	31.247
2020-06-11 13:59 CEST	ETH2	-10.15	-18.68	0.184	-6.028	0.009	-6.68	0.023	-13.14	0.11	-12.441	0.437	9.032	26.354	-0.4	0.101	1.12715	0.568324	0.118	0.887	0.432	29.017	26.866
2020-06-11 19:15 CEST	ETH2	-10.1	-18.57	0.324	-5.979	0.017	-6.574	0.024	-12.863	0.137	-13.768	0.921	45.942	34.983	-0.276	0.138	1.11728	0.566524	0.258	-0.673	0.965	66.38	35.706
2020-06-11 20:00 CEST	ETH2	-10.33	-18.95	0.244	-6.203	0.014	-6.95	0.027	-13.53	0.12	-15.592	0.658	44.339	28.526	-0.346	0.135	1.12276	0.566706	0.178	-1.765	0.704	65.795	29.147
2020-06-11 20:44 CEST	ETH2	-10.24	-18.75	0.334	-6.115	0.023	-6.756	0.032	-13.173	0.126	-18.152	0.817	11.946	35.078	-0.267	0.137	1.12124	0.568058	0.268	-4.75	0.866	32.243	35.842
2020-06-11 21:28 CEST	ETH2	-10.19	-18.7	0.257	-6.069	0.012	-6.709	0.022	-13.148	0.119	-12.785	0.587	67.19	22.639	-0.336	0.117	1.12332	0.568029	0.191	0.596	0.578	88.439	23.065
2020-06-12 03:39 CEST	ETH2	-10.13	-18.59	0.263	-6.01	0.011	-6.601	0.028	-12.975	0.112	-11.912	0.478	63.292	32.135	-0.33	0.114	1.12297	0.568001	0.197	1.263	0.468	84.16	32.724
2020-06-12 04:16 CEST	ETH2	-10.1	-18.56	0.243	-5.984	0.014	-6.574	0.027	-12.941	0.112	-11.631	0.559	57.138	29.455	-0.348	0.12	1.12423	0.568041	0.177	1.494	0.536	77.8	29.984
2020-06-12 05:02 CEST	ETH2	-10.14	-18.62	0.293	-6.023	0.008	-6.634	0.017	-12.996	0.124	-12.636	0.613	57.901	25.406	-0.304	0.127	1.12484	0.569184	0.227	0.596	0.616	78.751	25.891
2020-06-12 13:38 CEST	ETH2	-10.17	-18.66	0.266	-6.043	0.01	-6.667	0.02	-13.072	0.121	-12.753	0.418	10.412	18.454	-0.329	0.128	1.1104	0.565659	0.2	0.543	0.404	30.414	18.805
2020-06-12 14:17 CEST	ETH2	-10.12	-18.62	0.261	-6	0.012	-6.62	0.022	-12.987	0.129	-12.582	0.429	8.903	22.501	-0.334	0.128	1.10661	0.564417	0.195	0.623	0.436	28.734	22.928
2020-06-12 14:56 CEST	ETH2	-10.1	-18.57	0.25	-5.981	0.013	-6.579	0.017	-12.938	0.104	-12.896	0.463	6.298	30.267	-0.344	0.104	1.10717	0.564145	0.184	0.221	0.463	25.973	30.837
2020-06-13 05:36 CEST	ETH2	-10.18	-18.74	0.277	-6.057	0.009	-6.743	0.016	-13.154	0.115	-13.175	0.519	59.576	22.804	-0.322	0.117	1.10308	0.565349	0.211	0.27	0.519	80.732	23.24
2020-06-13 20:59 CEST	ETH2	-10.21	-18.81	0.259	-6.088	0.012	-6.801	0.024	-13.258	0.092	-13.448	0.483	46.1	24.13	-0.338	0.08	1.10574	0.566441	0.193	0.109	0.455	67.142	24.577
2020-06-15 13:24 CEST	ETH2	-10.21	-18.76	0.18	-6.083	0.007	-6.75	0.016	-13.273	0.131	-13.39	0.447	3.48	27.071	-0.409	0.134	1.10992	0.567537	0.114	0.066	0.456	23.558	27.61
2020-06-15 14:02 CEST	ETH2	-10.18	-18.74	0.168	-6.059	0.009	-6.73	0.021	-13.239	0.096	-13.008	0.424	24.275	25.379	-0.418	0.084	1.11469	0.56895	0.102	0.412	0.434	44.701	25.883
2020-06-16 04:01 CEST	ETH2	-10.21	-18.85	0.235	-6.089	0.016	-6.846	0.035	-13.325	0.119	-12.771	0.64	86.811	24.704	-0.36	0.131	1.11974	0.572604	0.169	0.887	0.619	108.773	25.173
2020-06-17 11:01 CEST	ETH2	-10.22	-18.83	0.216	-6.091	0.011	-6.821	0.026	-13.327	0.12	-12.613	0.548	23.502	36.78	-0.384	0.122	1.10364	0.573591	0.15	0.996	0.555	44.135	37.498
2020-06-17 11:40 CEST	ETH2	-10.19	-18.73	0.262	-6.061	0.014	-6.718	0.026	-13.156	0.108	-12.257	0.44	13.036	23.378	-0.344	0.109	1.09839	0.573588	0.196	1.15	0.43	33.216	23.83
2020-06-17 12:19 CEST	ETH2	-10.19	-18.77	0.25	-6.06	0.01	-6.765	0.033	-13.211	0.128	-12.207	0.434	27.573	26.9	-0.355	0.131	1.09691	0.572765	0.184	1.294	0.425	48.137	27.414
2020-06-18 02:41 CEST	ETH2	-10.12	-18.54	0.2	-5.999	0.011	-6.556	0.031	-12.992	0.139	-12.559	0.577	76.618	24.576	-0.403	0.135	1.08082	0.569092	0.134	0.516	0.553	97.638	25.037
2020-06-18 04:11 CEST	ETH2	-10.15	-18.64	0.257	-6.027	0.009	-6.65	0.015	-13.061	0.116	-13.484	0.569	108.626	29.661	-0.352	0.125	1.07538	0.569178	0.191	-0.233	0.576	130.515	30.251
2020-06-19 15:40 CEST	ETH2	-10.21	-18.79	0.217	-6.087	0.01	-6.793	0.021	-13.301	0.132	-14.071	0.729	-28.316	25.771	-0.39	0.141	1.08056	0.572005	0.151	-0.538	0.735	-8.785	26.275
2020-06-19 16:19 CEST	ETH2	-10.12	-18.59	0.247	-6.007	0.011	-6.616	0.019	-13.021	0.115	-13.219	0.556	8.881	28.297	-0.364	0.122	1.07436	0.57193	0.181	-0.031	0.55	28.711	28.83
2020-06-19 16:57 CEST	ETH2	-10.12	-18.56	0.224	-6.007	0.011	-6.588	0.018	-13.013	0.136	-13.231	0.446	6.18	31.146	-0.384	0.133	1.07723	0.57188	0.158	-0.1	0.45	25.899	31.749
2020-06-20 06:36 CEST	ETH2	-10.15	-18.58	0.244	-6.027	0.01	-6.601	0.016	-13.031	0.144	-12.993	0.571	57.273	24.977	-0.368	0.144	1.08102	0.576364	0.178	0.168	0.578	78.046	25.459
2020-06-20 07:15 CEST	ETH2	-10.2	-18.73	0.231	-6.075	0.01	-6.742	0.032	-13.23	0.134	-13.148	0.608	64.097	24.365	-0.381	0.135	1.08128	0.576655	0.165	0.294	0.593	85.36	24.816
2020-06-20 07:54 CEST	ETH2	-10.12	-18.58	0.19	-6.001	0.01	-6.595	0.024	-13.048	0.136	-13.146	0.551	59.323	23.246	-0.419	0.135	1.08102	0.576649	0.124	0.002	0.543	80.093	23.685
2020-06-22 12:52 CEST	ETH2	-10.17	-18.6	0.269	-6.099	0.007	-6.744	0.016	-13.218	0.105	-13.329	0.394	-4.399	27.248	-0.343	0.109	1.16618	0.602734	0.203	0.115	0.384	15.527	27.787
2020-06-22 13:29 CEST	ETH2	-10.14	-18.55	0.207	-6.062	0.009	-6.689	0.017	-13.179	0.119	-12.433	0.457	9.469	32.608	-0.395	0.122	1.1674	0.602704	0.141	0.913	0.461	29.52	33.243
2020-06-23 02:32 CEST	ETH2	-10.28	-19.01	0.304	-6.192	0.037	-7.085	0.096	-13.619	0.179	-13.379	0.75	37.43	21.919	-0.314	0.103	1.14242	0.596811	0.238	0.752	0.654	59.012	22.28
2020-06-23 11:41 CEST	ETH2	-10.16	-18.69	0.236	-6.059	0.01	-6.748	0.017	-13.207	0.127	-12.122	0.526	58.196	31.735	-0.368	0.126	1.15781	0.596424	0.17	1.347	0.519	79.337	32.352
2020-06-23 14:55 CEST	ETH2	-10.16	-18.7	0.29	-6.066	0.012	-6.759	0.043	-13.18	0.129	-12.444	0.443	42.653	37.624	-0.323	0.137	1.15329	0.596545	0.224	1.042	0.406	63.513	38.337
2020-06-23 15:40 CEST	ETH2	-10.16	-18.66	0.307	-6.067	0.009	-6.724	0.023	-13.133	0.117	-12.982	0.689	66.985	39.116	-0.309	0.12	1.15125	0.596595	0.241	0.426	0.682	88.257	39.864
2020-06-27 12:18 CEST	ETH2	-10.19	-18.71	0.202	-6.093	0.008	-6.764	0.016	-13.288	0.116	-14.547	0.471	1.886	26.957	-0.4	0.116	1.14696	0.594339	0.136	-1.08	0.49	21.971	27.499
2020-06-27 12:57 CEST	ETH2	-10.25	-18.94	0.225	-6.147	0.009	-6.986	0.043	-13.54	0.132	-14.902	0.597	9.019	27.617	-0.379	0.143	1.14655	0.594357	0.159	-0.993	0.575	29.757	28.116
2020-06-28 01:57 CEST	ETH2	-10.29	-19.06	0.275	-6.185	0.012	-7.084	0.031	-13.63	0.141	-14.42	0.634	41.415	24.771	-0.335	0.137	1.14219	0.591628	0.209	-0.307	0.608	63.069	25.26
2020-06-28 02:35 CEST	ETH2	-10.25	-19	0.265	-6.145	0.015	-7.019	0.038	-13.535	0.135	-13.714	0.641	30.59	24.049	-0.344	0.139	1.14224	0.591625	0.199	0.278	0.607	51.84	24.54
2020-06-28 03:14 CEST	ETH2	-10.28	-19.05	0.207	-6.166	0.011	-7.058	0.034	-13.643	0.159	-14.035	0.593	42.115	26.915	-0.393	0.157	1.14791	0.591299	0.141	0.031	0.584	63.708	27.452
2020-06-30 12:12 CEST	ETH2	-10.1	-18.45	0.284	-5.985	0.01	-6.472	0.036	-12.819	0.121	-13.804	0.45	2.816	21.032	-0.326	0.124	1.14345	0.590853	0.218	-0.914	0.485	22.21	21.463
2020-06-30 12:50 CEST	ETH2	-10.14	-18.58	0.256	-6.022	0.012	-6.597	0.024	-13.003	0.149	-13.736	0.698	11.516	26.896	-0.349	0.149	1.14641	0.590678	0.19	-0.593	0.701	31.376	27.437
2020-06-30 13:28 CEST	ETH2	-10.21	-18.73	0.26	-6.087	0.009	-6.733	0.018	-13.197	0.128	-14.12	0.526	1.9	31.706	-0.346	0.131	1.14701	0.59064	0.194	-0.71	0.543	21.915	32.345
2020-06-30 18:43 CEST	ETH2	-10.17	-18.72	0.202	-6.043	0.016	-6.713	0.021	-13.182	0.124	-11.219	0.691	24.005	25.507	-0.394	0.126	1.1623	0.593495	0.136	2.192	0.671	44.372	25.986
2020-06-30 19:22 CEST	ETH2	-10.11	-18.47	0.234	-5.987	0.012	-6.465	0.023	-12.854	0.17	-12.03	0.808	28.782	36.649	-0.366	0.178	1.16291	0.593462	0.168	0.871	0.807	48.666	37.336
2020-06-30 20:00 CEST	ETH2	-10.19	-18.7	0.175	-6.061	0.009	-6.69	0.018	-13.199	0.165	-13.117	0.783	35.148	35.025	-0.416	0.168	1.16437	0.593364	0.109	0.22	0.805	55.709	35.722
2020-06-30 20:44 CEST	ETH2	-10.21	-18.81	0.287	-6.078	0.011	-6.791	0.021	-13.223	0.152	-13.324	0.739	45.669	27.886	-0.322	0.16	1.1552	0.593613	0.221	0.214	0.737	66.671	28.438
2020-07-01 12:55 CEST	ETH2	-10.12	-18.48	0.299	-5.992	0.011	-6.466	0.027	-12.807	0.136	-12.69	0.585	46.848	21.167	-0.312	0.135	1.14233	0.590046	0.233	0.202	0.629	67.089	21.574
2020-07-01 13:32 CEST	ETH2	-10.14	-18.57	0.291	-6.006	0.01	-6.547	0.016	-12.909	0.152	-13.287	0.68	28.024	23.047	-0.32	0.153	1.14102	0.589953	0.225	-0.239	0.692	48.086	23.504
2020-07-01 14:10 CEST	ETH2	-10.13	-18.58	0.295	-5.998	0.01	-6.554	0.018	-12.903	0.125	-13.291	0.648	40.015	21.517	-0.316	0.128	1.13571	0.588167	0.229	-0.23	0.667	60.316	21.941
2020-07-01 14:54 CEST	ETH2	-10.17	-18.64	0.274	-6.033	0.01	-6.605	0.019	-13.006	0.134	-13.251	0.673	32.928	21.935	-0.334	0.137	1.13729	0.588023	0.208	-0.086	0.671	53.236	22.342
2020-07-01 22:00 CEST	ETH2	-10.14	-18.68	0.275	-5.997	0.012	-6.625	0.022	-12.99	0.131	-9.934	0.768	37.059	24.805	-0.334	0.132	1.14596	0.591649	0.209	3.316	0.752	57.45	25.281
2020-07-01 22:44 CEST	ETH2	-10.14	-18.59	0.25	-5.994	0.01	-6.533	0.022	-12.917	0.15	-11.977	0.856	65.485	23.667	-0.355	0.153	1.1486	0.591452	0.184	1.061	0.858	86.234	24.109
2020-07-01 23:22 CEST	ETH2	-10.18	-18.76	0.313	-6.035	0.011	-6.691	0.022	-13.059	0.116	-12.483	0.748	43.562	22.094	-0.3	0.122	1.14923	0.591639	0.247	0.866	0.729	64.263	22.5
2020-07-02 00:00 CEST	ETH2	-10.15	-18.65	0.256	-5.998	0.011	-6.586	0.018	-12.967	0.143	-12.589	0.574	42.825	20.764	-0.349	0.149	1.14973	0.591479	0.19	0.548	0.572	63.249	21.169
2020-07-02 10:29 CEST	ETH2	-10.18	-18.67	0.328	-6.028	0.01	-6.6	0.019	-12.951	0.148	-13.155	0.722	8.174	25.888	-0.288	0.156	1.14557	0.59206	0.262	0.001	0.736	27.98	26.404
2020-07-02 11:06 CEST	ETH2	-10.11	-18.49	0.251	-5.958	0.008	-6.411	0.027	-12.76	0.126	-12.451	0.471	9.988	30.776	-0.354	0.129	1.14829	0.591855	0.185	0.335	0.492	29.368	31.377
2020-07-02 11:44 CEST	ETH2	-10.18	-18.63	0.34	-6.016	0.009	-6.531	0.022	-12.862	0.129	-13.392	0.712	11.568	34.093	-0.278	0.123	1.1449	0.592108	0.274	-0.377	0.741	31.288	34.778
2020-07-03 00:58 CEST	ETH2	-10.19	-18.74	0.308	-6.025	0.01	-6.625	0.014	-12.989	0.122	-12.094	0.739	39.303	28.735	-0.304	0.126	1.14484	0.59042	0.242	1.127	0.737	59.771	29.289
2020-07-03 01:36 CEST	ETH2	-10.11	-18.56	0.284	-5.942	0.01	-6.445	0.018	-12.748	0.145	-11.978	0.683	39.876	26.739	-0.325	0.14	1.14645	0.590292	0.218	0.881	0.706	59.882	27.255
2020-07-03 02:14 CEST	ETH2	-10.18	-18.73	0.292	-6.007	0.012	-6.611	0.015	-12.969	0.154	-12.201	0.667	32.466	20.373	-0.318	0.152	1.14649	0.590288	0.226	0.99	0.668	52.747	20.758
2020-07-07 13:35 CEST	ETH2	-10.14	-18.57	0.211	-5.968	0.008	-6.451	0.02	-12.841	0.145	-13.09	0.477	48.434	25.749	-0.386	0.148	1.13769	0.58404	0.145	-0.234	0.489	68.647	26.251
2020-07-07 14:13 CEST	ETH2	-10.18	-18.72	0.247	-6.007	0.009	-6.587	0.012	-12.981	0.094	-12.719	0.452	40.691	24.775	-0.353	0.095	1.13916	0.583907	0.181	0.417	0.46	61.084	25.255
2020-07-07 14:51 CEST	ETH2	-10.13	-18.59	0.249	-5.961	0.009	-6.473	0.022	-12.822	0.122	-13.388	0.43	15.484	26.624	-0.352	0.123	1.1409	0.583743	0.183	-0.49	0.443	35.1	27.14
2020-07-08 03:56 CEST	ETH2	-10.08	-18.61	0.285	-5.905	0.007	-6.478	0.017	-12.738	0.128	-12.718	0.585	69.216	27.223	-0.32	0.132	1.15282	0.588068	0.219	0.199	0.59	89.815	27.735
2020-07-08 04:34 CEST	ETH2	-10.17	-18.72	0.25	-5.991	0.017	-6.578	0.02	-12.952	0.095	-12.658	0.582	31.236	20.206	-0.349	0.092	1.15531	0.587832	0.184	0.461	0.57	51.407	20.581
2020-07-08 05:12 CEST	ETH2	-10.15	-18.68	0.256	-5.973	0.012	-6.537	0.02	-12.89	0.102	-12.606	0.699	56.297	25.922	-0.346	0.105	1.1493	0.587794	0.19	0.43	0.692	76.85	26.432
2020-07-23 11:08 CEST	ETH2	-10.18	-18.69	0.315	-6.451	0.031	-6.109	0.062	-13.314	0.149	-13.158	0.5	187.001	692.988	-0.702	0.149	1.09392	1.01688	0.249	-0.99	0.517	209.656	706.083
2020-07-23 12:47 CEST	ETH2	-10.21	-18.77	0.359	-6.48	0.034	-6.181	0.085	-13.375	0.152	-13.452	0.733	206.916	710.86	-0.663	0.154	1.08964	1.01539	0.293	-1.142	0.702	230.152	724.371
2020-07-23 13:29 CEST	ETH2	-10.15	-18.64	0.277	-6.424	0.042	-6.067	0.103	-13.275	0.13	-13.37	0.624	134.279	526.193	-0.733	0.133	1.10614	1.02128	0.211	-1.289	0.622	155.783	535.962
2020-07-23 19:09 CEST	ETH2	-10.19	-18.71	0.327	-6.471	0.027	-6.145	0.061	-13.353	0.125	-13.17	0.587	77.199	256.208	-0.685	0.127	1.13498	1.0386	0.261	-0.929	0.635	97.879	261.022
2020-07-23 19:52 CEST	ETH2	-10.14	-18.65	0.251	-6.434	0.039	-6.091	0.075	-13.324	0.147	-13.554	0.601	44.339	182.133	-0.747	0.153	1.14723	1.04262	0.185	-1.426	0.672	64.235	185.492
2020-07-23 20:33 CEST	ETH2	-10.17	-18.66	0.213	-6.461	0.033	-6.108	0.055	-13.394	0.176	-13.378	0.46	44.556	193.52	-0.775	0.139	1.16453	1.04927	0.147	-1.215	0.512	64.523	197.122
2020-07-23 21:19 CEST	ETH2	-10.1	-18.62	0.267	-6.394	0.046	-6.071	0.054	-13.242	0.162	-13.53	0.663	31.552	136.754	-0.726	0.146	1.17345	1.05279	0.201	-1.442	0.717	51.121	139.253
2020-07-24 07:10 CEST	ETH2	-10.15	-18.64	0.148	-6.45	0.038	-6.095	0.059	-13.414	0.146	-13.671	0.834	10.387	36.346	-0.819	0.128	1.15006	1.02389	0.082	-1.538	0.918	29.674	37.046
2020-07-24 07:52 CEST	ETH2	-10.15	-18.68	0.155	-6.446	0.038	-6.134	0.062	-13.444	0.172	-13.916	0.634	15.744	32.66	-0.814	0.152	1.13849	1.01566	0.089	-1.706	0.724	35.209	33.282
2020-07-24 08:38 CEST	ETH2	-10.14	-18.65	0.158	-6.44	0.037	-6.105	0.048	-13.407	0.138	-13.87	0.652	7.972	27.299	-0.812	0.146	1.12662	1.00712	0.092	-1.718	0.716	27.223	27.82
2020-07-24 13:31 CEST	ETH2	-10.14	-18.68	0.216	-6.445	0.035	-6.143	0.067	-13.402	0.131	-13.768	0.723	20.852	29.1	-0.764	0.131	1.11849	1.00455	0.15	-1.539	0.828	40.432	29.647
2020-07-24 14:16 CEST	ETH2	-10.18	-18.66	0.223	-6.477	0.036	-6.133	0.046	-13.418	0.16	-13.775	0.721	35.131	29.793	-0.757	0.153	1.11567	1.00123	0.157	-1.565	0.76	55	30.355
2020-07-24 14:58 CEST	ETH2	-10.2	-18.72	0.264	-6.501	0.03	-6.199	0.058	-13.47	0.14	-13.683	0.615	21.795	33.817	-0.72	0.144	1.12044	1.00454	0.198	-1.341	0.685	41.572	34.529
2020-07-24 15:40 CEST	ETH2	-10.17	-18.68	0.258	-6.473	0.031	-6.16	0.054	-13.409	0.135	-13.487	0.776	25.528	35.196	-0.725	0.136	1.12267	1.00605	0.192	-1.221	0.863	45.265	35.92
2020-07-27 13:41 CEST	ETH2	-10.2	-18.72	0.368	-6.504	0.025	-6.197	0.043	-13.381	0.162	-12.922	0.53	-2.765	40.949	-0.628	0.142	1.1288	1.01096	0.302	-0.574	0.539	16.534	41.722
2020-07-27 15:06 CEST	ETH2	-10.21	-18.71	0.327	-6.506	0.021	-6.188	0.053	-13.41	0.113	-12.644	0.48	-5.829	36.312	-0.664	0.095	1.13078	1.01258	0.261	-0.31	0.476	13.394	36.959
2020-07-28 05:35 CEST	ETH2	-10.21	-18.73	0.344	-6.522	0.025	-6.234	0.037	-13.453	0.165	-13.19	0.467	22.608	27.808	-0.645	0.149	1.13046	1.00736	0.278	-0.77	0.493	42.498	28.371
2020-07-28 06:18 CEST	ETH2	-10.17	-18.66	0.293	-6.488	0.029	-6.169	0.037	-13.397	0.159	-12.866	0.511	11.882	31.238	-0.688	0.148	1.13709	1.00961	0.227	-0.573	0.539	31.392	31.867
2020-07-28 07:01 CEST	ETH2	-10.2	-18.71	0.291	-6.513	0.02	-6.22	0.04	-13.47	0.137	-12.926	0.52	7.646	29.742	-0.687	0.131	1.14838	1.01341	0.225	-0.532	0.55	27.204	30.354
2020-07-29 10:45 CEST	ETH2	-10.16	-18.73	0.261	-6.486	0.034	-6.249	0.036	-13.482	0.158	-12.882	0.52	56.497	46.366	-0.698	0.155	1.19329	1.02757	0.195	-0.428	0.542	77.032	47.229
2020-07-29 11:26 CEST	ETH2	-10.15	-18.71	0.285	-6.481	0.035	-6.237	0.042	-13.445	0.182	-12.899	0.457	54.137	57.532	-0.677	0.156	1.1944	1.0279	0.219	-0.47	0.464	74.592	58.564
2020-07-29 12:08 CEST	ETH2	-10.17	-18.79	0.279	-6.501	0.029	-6.319	0.042	-13.548	0.155	-13.122	0.477	66.227	43.988	-0.68	0.151	1.20774	1.03512	0.213	-0.531	0.469	87.119	44.804
2020-07-30 02:13 CEST	ETH2	-10.15	-18.64	0.264	-6.477	0.028	-6.182	0.037	-13.409	0.135	-13.101	0.572	29.588	30.22	-0.699	0.13	1.16929	1.01449	0.198	-0.785	0.624	49.454	30.827
2020-07-30 02:54 CEST	ETH2	-10.17	-18.65	0.291	-6.498	0.024	-6.196	0.028	-13.423	0.125	-13.174	0.488	18.86	35.085	-0.678	0.113	1.15987	1.01122	0.225	-0.831	0.52	38.571	35.788
2020-07-30 03:36 CEST	ETH2	-10.13	-18.63	0.224	-6.462	0.033	-6.174	0.033	-13.42	0.133	-13.493	0.543	8.869	28.445	-0.734	0.14	1.17444	1.01917	0.158	-1.198	0.576	28.301	28.984
2020-07-31 11:05 CEST	ETH2	-10.19	-18.75	0.221	-6.515	0.036	-6.289	0.033	-13.588	0.158	-13.175	0.487	25.193	48.314	-0.735	0.151	1.19323	1.03236	0.155	-0.644	0.503	45.235	49.214
2020-07-31 11:47 CEST	ETH2	-10.17	-18.68	0.24	-6.495	0.037	-6.217	0.05	-13.482	0.177	-12.892	0.545	36.949	42.705	-0.72	0.163	1.1982	1.03652	0.174	-0.503	0.583	57.049	43.537
2020-07-31 12:28 CEST	ETH2	-10.21	-18.79	0.243	-6.537	0.022	-6.323	0.026	-13.627	0.131	-12.929	0.377	17.497	28.773	-0.719	0.122	1.19236	1.03478	0.177	-0.327	0.388	37.484	29.329
2020-08-01 02:38 CEST	ETH2	-10.17	-18.65	0.29	-6.492	0.031	-6.194	0.026	-13.418	0.143	-13.317	0.576	24.671	34.191	-0.681	0.15	1.23334	1.06332	0.224	-0.98	0.615	44.484	34.883
2020-08-01 03:20 CEST	ETH2	-10.18	-18.64	0.245	-6.504	0.029	-6.188	0.033	-13.459	0.153	-13.036	0.485	18.076	38.44	-0.716	0.162	1.2409	1.06654	0.179	-0.707	0.513	37.764	39.227
2020-08-13 10:40 CEST	ETH2	-10.14	-18.61	0.224	-6.437	0.043	-6.088	0.057	-13.308	0.194	-13.031	0.501	94.668	94.402	-0.731	0.163	1.10017	0.962274	0.158	-0.903	0.512	115.521	96.05
2020-08-13 11:22 CEST	ETH2	-10.17	-18.69	0.289	-6.464	0.034	-6.16	0.044	-13.35	0.185	-12.989	0.579	84.404	55.601	-0.675	0.183	1.11009	0.972385	0.223	-0.715	0.587	105.26	56.602
2020-08-13 12:05 CEST	ETH2	-10.21	-18.76	0.3	-6.498	0.028	-6.222	0.028	-13.434	0.163	-12.944	0.514	41.116	48.457	-0.663	0.155	1.11462	0.973642	0.234	-0.546	0.518	61.308	49.352
2020-08-13 17:48 CEST	ETH2	-10.15	-18.7	0.246	-6.451	0.032	-6.175	0.031	-13.383	0.178	-12.37	0.649	78.362	50.955	-0.707	0.179	1.13079	0.978791	0.18	-0.059	0.689	99.121	51.887
2020-08-13 18:31 CEST	ETH2	-10.16	-18.66	0.236	-6.464	0.033	-6.142	0.04	-13.372	0.162	-12.877	0.543	68.936	36.735	-0.715	0.177	1.14064	0.985326	0.17	-0.638	0.571	89.458	37.391
2020-08-13 19:15 CEST	ETH2	-10.16	-18.7	0.269	-6.466	0.032	-6.179	0.04	-13.382	0.164	-13.257	0.637	73.517	52.329	-0.687	0.148	1.13914	0.98544	0.203	-0.949	0.654	94.204	53.261
2020-08-13 20:01 CEST	ETH2	-10.17	-18.66	0.231	-6.471	0.03	-6.137	0.037	-13.379	0.139	-13.113	0.566	44.222	35.172	-0.719	0.144	1.1478	0.990117	0.165	-0.888	0.595	64.266	35.804
2020-08-14 05:21 CEST	ETH2	-10.15	-18.65	0.261	-6.448	0.034	-6.125	0.046	-13.325	0.165	-13.163	0.553	33.65	36.909	-0.701	0.166	1.16059	1.0088	0.195	-0.962	0.623	53.442	37.623
2020-08-14 06:04 CEST	ETH2	-10.18	-18.7	0.301	-6.476	0.026	-6.176	0.035	-13.372	0.18	-13.21	0.581	29.034	25.64	-0.668	0.164	1.17348	1.01904	0.235	-0.907	0.613	48.876	26.149
2020-08-14 06:46 CEST	ETH2	-10.15	-18.7	0.232	-6.455	0.031	-6.177	0.042	-13.408	0.184	-13.321	0.547	37.42	38.178	-0.727	0.188	1.17488	1.01954	0.166	-1.018	0.599	57.401	38.953
2020-08-14 07:32 CEST	ETH2	-10.19	-18.71	0.198	-6.485	0.023	-6.188	0.029	-13.481	0.121	-13.385	0.525	33.736	26.172	-0.757	0.125	1.16904	1.01744	0.132	-1.061	0.543	53.703	26.703
2020-08-14 12:26 CEST	ETH2	-10.17	-18.68	0.289	-6.47	0.03	-6.158	0.04	-13.372	0.144	-12.404	0.863	9.532	29.566	-0.692	0.129	1.20007	1.05379	0.223	-0.127	0.928	28.955	30.16
2020-08-14 13:12 CEST	ETH2	-10.19	-18.69	0.305	-6.492	0.029	-6.17	0.043	-13.394	0.154	-13.118	0.659	23.733	37.814	-0.681	0.153	1.20553	1.06061	0.239	-0.827	0.715	43.479	38.598
2020-08-14 13:54 CEST	ETH2	-10.18	-18.69	0.252	-6.481	0.028	-6.176	0.027	-13.433	0.128	-13.305	0.571	23.39	30.328	-0.725	0.134	1.20527	1.06088	0.186	-1.004	0.609	43.127	30.941
2020-08-14 14:35 CEST	ETH2	-10.21	-18.78	0.306	-6.51	0.02	-6.255	0.032	-13.497	0.104	-13.35	0.679	16.976	40.055	-0.682	0.112	1.20305	1.06027	0.24	-0.89	0.714	36.784	40.863
2020-08-17 10:33 CEST	ETH2	-10.15	-18.64	0.284	-6.461	0.034	-6.137	0.042	-13.355	0.165	-12.77	0.676	-33.893	30.688	-0.705	0.154	1.20334	1.06659	0.218	-0.539	0.671	-15.357	31.278
2020-08-17 11:15 CEST	ETH2	-10.14	-18.63	0.213	-6.456	0.033	-6.134	0.043	-13.403	0.169	-12.656	0.561	-22.737	24.776	-0.763	0.184	1.21684	1.0749	0.147	-0.432	0.539	-4	25.249
2020-08-17 11:56 CEST	ETH2	-10.15	-18.65	0.203	-6.46	0.034	-6.153	0.047	-13.433	0.137	-12.881	0.479	-4.197	27.265	-0.77	0.142	1.23297	1.08638	0.137	-0.62	0.478	14.939	27.806
2020-08-18 13:39 CEST	ETH2	-10.16	-18.65	0.238	-6.472	0.035	-6.159	0.049	-13.437	0.152	-13.826	0.664	-7.837	30.489	-0.755	0.138	1.2065	1.08376	0.172	-1.565	0.729	11.255	31.118
2020-08-18 14:21 CEST	ETH2	-10.14	-18.68	0.18	-6.464	0.033	-6.188	0.045	-13.506	0.151	-13.666	0.548	-23.198	31.662	-0.806	0.151	1.20151	1.0817	0.114	-1.346	0.587	-4.352	32.338
2020-08-19 12:16 CEST	ETH2	-10.21	-18.76	0.247	-6.524	0.033	-6.267	0.053	-13.601	0.155	-13.54	0.606	57.64	48.95	-0.761	0.141	1.17983	1.07906	0.181	-1.058	0.665	78.278	49.831
2020-08-19 12:59 CEST	ETH2	-10.19	-18.68	0.262	-6.505	0.027	-6.192	0.047	-13.5	0.138	-13.326	0.685	47.528	40.681	-0.752	0.133	1.1677	1.07343	0.196	-0.992	0.746	67.793	41.467
2020-08-19 13:41 CEST	ETH2	-10.14	-18.63	0.183	-6.461	0.037	-6.145	0.053	-13.476	0.147	-13.719	0.638	56.352	40.026	-0.82	0.133	1.15942	1.06783	0.117	-1.486	0.713	76.635	40.784
2020-08-20 04:00 CEST	ETH2	-10.19	-18.8	0.232	-6.505	0.034	-6.303	0.062	-13.647	0.157	-14.122	0.787	31.061	33.505	-0.792	0.152	1.15194	1.07808	0.166	-1.576	0.798	51.237	34.161
2020-08-20 04:43 CEST	ETH2	-10.2	-18.77	0.275	-6.511	0.023	-6.266	0.076	-13.582	0.172	-13.679	0.573	44.742	35.649	-0.756	0.154	1.16097	1.08643	0.209	-1.201	0.577	65.117	36.376
2020-08-20 05:25 CEST	ETH2	-10.21	-18.78	0.272	-6.515	0.02	-6.279	0.036	-13.6	0.141	-13.492	0.733	47.711	44.855	-0.758	0.137	1.16322	1.08735	0.206	-0.986	0.735	68.175	45.753
2020-08-24 11:02 CEST	ETH2	-10.19	-18.7	0.233	-6.498	0.027	-6.207	0.031	-13.537	0.152	-13.128	0.569	-27.394	38.176	-0.782	0.175	1.17641	1.08668	0.167	-0.762	0.589	-8.556	38.954
2020-08-24 12:29 CEST	ETH2	-10.17	-18.7	0.182	-6.486	0.023	-6.214	0.031	-13.57	0.139	-13.442	0.599	-22.48	35.716	-0.821	0.153	1.18812	1.09125	0.116	-1.065	0.63	-3.546	36.44
2020-08-25 03:03 CEST	ETH2	-10.13	-18.65	0.206	-6.447	0.034	-6.156	0.05	-13.448	0.156	-13.237	0.564	-25.524	39.165	-0.796	0.179	1.16991	1.07065	0.14	-0.975	0.601	-6.804	39.98
2020-08-25 03:45 CEST	ETH2	-10.14	-18.62	0.213	-6.45	0.034	-6.126	0.046	-13.417	0.123	-13.185	0.639	-30.094	46.272	-0.79	0.142	1.16899	1.07034	0.147	-0.982	0.684	-11.514	47.252
2020-08-25 04:28 CEST	ETH2	-10.16	-18.66	0.255	-6.469	0.032	-6.166	0.041	-13.438	0.153	-13.136	0.493	-25.718	36.333	-0.754	0.152	1.16991	1.07069	0.189	-0.853	0.514	-6.959	37.107
2020-08-26 10:32 CEST	ETH2	-10.17	-18.68	0.33	-6.472	0.027	-6.166	0.034	-13.375	0.166	-12.56	0.553	41.472	36.132	-0.686	0.165	1.15248	1.05529	0.264	-0.27	0.554	61.526	36.834
2020-08-26 11:14 CEST	ETH2	-10.17	-18.71	0.275	-6.469	0.036	-6.188	0.055	-13.439	0.154	-12.41	0.496	35.108	28.195	-0.732	0.141	1.16284	1.05924	0.209	-0.072	0.468	55.084	28.758
2020-08-27 01:56 CEST	ETH2	-10.16	-18.68	0.344	-6.456	0.03	-6.161	0.032	-13.338	0.158	-12.69	0.662	68.308	38.902	-0.669	0.154	1.18084	1.06786	0.278	-0.411	0.68	88.852	39.671
2020-08-27 02:37 CEST	ETH2	-10.19	-18.69	0.323	-6.479	0.023	-6.162	0.036	-13.377	0.155	-12.657	0.539	74.973	35.598	-0.685	0.14	1.17838	1.06389	0.257	-0.376	0.558	95.672	36.287
2020-08-27 03:18 CEST	ETH2	-10.16	-18.63	0.241	-6.456	0.033	-6.108	0.039	-13.364	0.155	-12.79	0.543	78.827	34.018	-0.749	0.156	1.18956	1.06572	0.175	-0.619	0.536	99.456	34.679
2020-08-28 10:30 CEST	ETH2	-10.19	-18.72	0.201	-6.484	0.025	-6.188	0.045	-13.496	0.139	-12.974	0.382	20.267	34.084	-0.773	0.155	1.20838	1.06949	0.135	-0.644	0.405	39.974	34.771
2020-08-28 11:12 CEST	ETH2	-10.18	-18.67	0.195	-6.475	0.028	-6.143	0.033	-13.444	0.142	-13.08	0.463	12.192	29.435	-0.775	0.141	1.21808	1.07313	0.129	-0.841	0.489	31.64	30.022
2020-08-28 11:53 CEST	ETH2	-10.2	-18.74	0.259	-6.49	0.03	-6.205	0.036	-13.467	0.138	-13.244	0.547	21.746	29.975	-0.722	0.138	1.22004	1.07386	0.193	-0.883	0.591	41.521	30.576
2020-08-29 02:00 CEST	ETH2	-10.14	-18.69	0.258	-6.435	0.037	-6.163	0.045	-13.367	0.166	-13.176	0.598	32.188	51.115	-0.719	0.167	1.18304	1.04255	0.192	-0.898	0.637	52.02	52.18
2020-08-29 02:41 CEST	ETH2	-10.13	-18.64	0.251	-6.426	0.043	-6.111	0.054	-13.312	0.144	-13.324	0.583	30.009	47.85	-0.724	0.139	1.18546	1.04344	0.185	-1.154	0.642	49.68	48.82
2020-08-29 03:23 CEST	ETH2	-10.17	-18.71	0.281	-6.465	0.034	-6.174	0.044	-13.39	0.128	-13.311	0.509	26.067	39.435	-0.701	0.117	1.17938	1.04123	0.215	-1.014	0.549	45.835	40.257
Average value:		-10.1689	-18.6872	0.252578															0.186578
Standard deviation:		0.0447988	0.0959698	0.0417377															0.0417377
Standard error:		0.00291	0.00623391	0.00271115															0.00271115
Number of replicates:		237

## Sheet: ETH3
Replicate ID	Standard name	δ13C VPDB (Final)	δ18O VPDB (Final)	Δ47 CDES25 (Final)	δ45 WG (PBL)	δ45 WG (PBL) SD	δ46 WG (PBL)	δ46 WG (PBL) SD	δ47 WG (PBL)	δ47 WG (PBL) SD	δ48 WG (PBL)	δ48 WG (PBL) SD	δ49 WG (PBL)	δ49 WG (PBL) SD	Δ47 WG (PBL)	Δ47 WG (PBL) SD	ETF Slope	ETF Intercept	Δ47 CDES70 (ETF)	Δ48 WG (PBL)	Δ48 WG (PBL) SD	Δ49 WG (PBL)	Δ49 WG (PBL) SD
2019-04-10 12:50 CEST	ETH3	1.64	-1.91	0.6	6.23	0.011	12.259	0.026	18.191	0.116	22.534	0.475	329.265	79.567	-0.359	0.119	1.09454	0.829389	0.534	-2.083	0.482	289.251	77.134
2019-04-10 13:29 CEST	ETH3	1.67	-1.81	0.593	6.264	0.011	12.358	0.027	18.318	0.138	23.203	0.678	522.244	67.956	-0.366	0.15	1.09454	0.829389	0.527	-1.625	0.694	476.086	65.846
2019-04-10 14:09 CEST	ETH3	1.75	-1.68	0.783	6.341	0.01	12.499	0.021	18.711	0.129	23.877	0.581	555.929	77.555	-0.195	0.131	1.09454	0.829389	0.717	-1.244	0.589	508.214	75.132
2019-04-10 16:22 CEST	ETH3	1.74	-1.68	0.686	6.338	0.013	12.49	0.031	18.61	0.085	24.495	0.713	463.578	40.061	-0.283	0.091	1.09454	0.829389	0.62	-0.625	0.736	418.725	38.778
2019-04-10 17:04 CEST	ETH3	1.7	-1.66	0.794	6.301	0.014	12.511	0.027	18.693	0.118	23.984	0.813	574.495	61.543	-0.184	0.122	1.09454	0.829389	0.728	-1.166	0.808	526.241	59.658
2019-04-12 13:15 CEST	ETH3	1.64	-1.89	0.718	6.229	0.01	12.269	0.022	18.637	0.117	25.747	0.478	1187.39	90.638	0.07	0.119	0.683143	0.517619	0.652	1.032	0.475	1121.51	87.88
2019-04-12 13:56 CEST	ETH3	1.64	-1.94	0.678	6.231	0.024	12.22	0.047	18.531	0.153	25.094	0.637	869.345	64.397	0.012	0.124	0.683143	0.517619	0.612	0.493	0.61	813.213	62.443
2019-04-12 14:45 CEST	ETH3	1.78	-1.61	0.718	6.368	0.008	12.561	0.021	19.067	0.123	25.253	0.666	908.678	52.908	0.066	0.118	0.683143	0.517619	0.652	-0.025	0.666	849.872	51.258
2019-04-12 15:32 CEST	ETH3	1.58	-2.07	0.657	6.166	0.027	12.09	0.057	18.305	0.178	24.641	0.729	1331.93	65.858	-0.018	0.117	0.683143	0.517619	0.591	0.307	0.704	1262.63	63.81
2019-04-12 16:14 CEST	ETH3	1.71	-1.73	0.684	6.305	0.01	12.434	0.029	18.827	0.14	24.188	0.59	828.911	66.737	0.019	0.128	0.683143	0.517619	0.618	-0.814	0.594	773.118	64.693
2019-04-23 16:47 CEST	ETH3	1.67	-1.76	0.682	6.308	0.019	12.501	0.053	19.079	0.111	17.848	0.829	540.173	37.189	0.198	0.106	0.601545	0.510776	0.616	-7.13	0.89	492.991	36.086
2019-04-23 18:08 CEST	ETH3	1.76	-1.67	0.749	6.388	0.012	12.594	0.032	19.37	0.104	20.802	1.073	536.92	25.081	0.311	0.096	0.601545	0.510776	0.683	-4.432	1.088	489.441	24.265
2019-04-23 20:41 CEST	ETH3	1.74	-1.7	0.689	6.377	0.01	12.562	0.026	19.224	0.104	22.062	1.311	535.612	12.894	0.211	0.093	0.601545	0.510776	0.623	-3.139	1.301	488.284	12.489
2019-04-23 22:03 CEST	ETH3	1.76	-1.68	0.644	6.392	0.01	12.583	0.031	19.184	0.115	22.088	1.075	383.575	22.425	0.135	0.108	0.601545	0.510776	0.578	-3.157	1.092	340.855	21.695
2019-04-29 14:54 CEST	ETH3	1.7	-1.7	0.664	6.274	0.012	12.421	0.03	18.639	0.09	22.34	0.627	234.948	30.631	-0.122	0.084	1.14271	0.756199	0.598	-2.591	0.648	197.345	29.731
2019-04-29 16:13 CEST	ETH3	1.73	-1.65	0.703	6.303	0.01	12.473	0.025	18.755	0.118	23.433	0.804	339.257	22.181	-0.087	0.106	1.14271	0.756199	0.637	-1.628	0.804	298.307	21.53
2019-04-29 16:53 CEST	ETH3	1.8	-1.61	0.699	6.371	0.012	12.512	0.026	18.861	0.142	24.024	0.616	277.242	18.165	-0.091	0.12	1.14271	0.756199	0.633	-1.127	0.605	238.005	17.614
2019-04-29 17:37 CEST	ETH3	1.76	-1.65	0.698	6.332	0.012	12.468	0.031	18.776	0.104	23.27	0.734	296.704	20.601	-0.092	0.102	1.14271	0.756199	0.632	-1.776	0.758	257.03	19.998
2019-05-02 12:39 CEST	ETH3	1.65	-1.88	0.638	6.278	0.012	12.355	0.031	18.532	0.089	23.764	0.601	252.61	40.822	-0.167	0.08	0.863857	0.694184	0.572	-1.073	0.622	214.619	39.614
2019-05-02 13:19 CEST	ETH3	1.72	-1.75	0.648	6.353	0.011	12.495	0.039	18.76	0.113	23.765	0.55	256.44	28.39	-0.156	0.106	0.863857	0.694184	0.582	-1.346	0.595	217.906	27.544
2019-05-02 13:58 CEST	ETH3	1.65	-1.88	0.735	6.276	0.009	12.358	0.031	18.647	0.094	23.85	0.739	303.452	39.498	-0.055	0.091	0.863857	0.694184	0.669	-0.994	0.757	263.914	38.331
2019-05-02 14:45 CEST	ETH3	1.73	-1.66	0.744	6.359	0.012	12.585	0.027	18.969	0.11	23.605	0.828	307.764	35.657	-0.045	0.096	0.863857	0.694184	0.678	-1.681	0.848	267.425	34.615
2019-05-02 15:23 CEST	ETH3	1.74	-1.67	0.705	6.375	0.011	12.57	0.033	18.925	0.103	23.877	0.635	262.532	36.141	-0.09	0.104	0.863857	0.694184	0.639	-1.386	0.66	223.603	35.058
2019-05-02 16:03 CEST	ETH3	1.76	-1.68	0.675	6.392	0.013	12.565	0.025	18.9	0.136	23.409	0.73	238.48	21.144	-0.125	0.127	0.863857	0.694184	0.609	-1.832	0.723	200.284	20.511
2019-06-15 11:53 CEST	ETH3	1.62	-1.88	0.7	5.727	0.022	10.658	0.05	16.603	0.147	23.027	0.778	154.36	21.406	0.153	0.123	1.11571	0.343147	0.634	1.565	0.751	123.702	20.855
2019-06-15 12:35 CEST	ETH3	1.72	-1.76	0.733	5.82	0.015	10.777	0.037	16.847	0.124	19.255	0.908	148.115	15.352	0.18	0.106	1.11571	0.343147	0.667	-2.365	0.883	117.251	14.924
2019-06-15 13:17 CEST	ETH3	1.71	-1.77	0.693	5.815	0.015	10.771	0.033	16.8	0.137	17.959	1.055	142.427	18.836	0.145	0.137	1.11571	0.343147	0.627	-3.621	1.032	111.736	18.334
2019-06-15 14:00 CEST	ETH3	1.71	-1.77	0.645	5.808	0.018	10.771	0.04	16.748	0.132	18.706	0.749	143.41	12.524	0.102	0.122	1.11571	0.343147	0.579	-2.89	0.754	112.701	12.182
2019-06-15 14:40 CEST	ETH3	1.73	-1.71	0.714	5.829	0.014	10.828	0.034	16.889	0.123	18.764	0.835	152.696	19.252	0.163	0.118	1.11571	0.343147	0.648	-2.945	0.831	121.589	18.734
2019-06-15 15:18 CEST	ETH3	1.72	-1.72	0.661	5.823	0.018	10.826	0.045	16.834	0.153	17.564	1.259	158.24	34.794	0.117	0.134	1.11571	0.343147	0.595	-4.117	1.217	126.994	33.838
2019-06-18 11:54 CEST	ETH3	1.68	-1.74	0.643	5.795	0.013	10.823	0.029	17.003	0.095	18.267	0.978	240.949	20.045	0.316	0.092	1.11399	0.252104	0.577	-3.42	0.985	207.516	19.526
2019-06-18 12:34 CEST	ETH3	1.71	-1.74	0.755	5.823	0.012	10.815	0.032	17.128	0.161	17.924	1.001	237.323	27.901	0.417	0.146	1.11399	0.252104	0.689	-3.742	0.978	203.969	27.17
2019-06-18 13:14 CEST	ETH3	1.71	-1.65	0.817	5.822	0.02	10.909	0.04	17.277	0.125	18.186	1.117	279.97	46.506	0.473	0.117	1.11399	0.252104	0.751	-3.671	1.093	245.239	45.243
2019-06-18 14:02 CEST	ETH3	1.69	-1.82	0.662	5.803	0.013	10.741	0.028	16.949	0.142	18.492	0.701	244.89	16.551	0.333	0.123	1.11399	0.252104	0.596	-3.04	0.709	211.533	16.089
2019-06-18 14:42 CEST	ETH3	1.67	-1.8	0.625	5.785	0.012	10.763	0.022	16.917	0.086	19.055	0.604	200.12	15.464	0.299	0.093	1.11399	0.252104	0.559	-2.531	0.611	167.935	15.029
2019-06-18 16:02 CEST	ETH3	1.65	-1.87	0.645	5.766	0.012	10.689	0.03	16.842	0.125	18.332	0.615	268.577	24.738	0.318	0.118	1.11399	0.252104	0.579	-3.094	0.625	234.759	24.104
2019-06-20 10:50 CEST	ETH3	1.65	-1.78	0.728	5.766	0.014	10.803	0.034	16.9	0.12	19.2	0.692	260.56	16.028	0.263	0.121	0.868068	0.336319	0.662	-2.47	0.707	226.682	15.601
2019-06-20 11:30 CEST	ETH3	1.68	-1.74	0.701	5.799	0.015	10.843	0.027	16.944	0.095	20.057	0.863	248.838	19.07	0.233	0.091	0.868068	0.336319	0.635	-1.71	0.858	215.138	18.577
2019-06-20 12:10 CEST	ETH3	1.72	-1.74	0.688	5.838	0.013	10.839	0.028	16.965	0.111	19.387	0.587	243.001	16.686	0.218	0.099	0.868068	0.336319	0.622	-2.357	0.594	209.418	16.227
2019-06-20 12:54 CEST	ETH3	1.65	-1.91	0.705	5.765	0.007	10.672	0.019	16.745	0.084	19.537	0.394	131	17.522	0.239	0.086	0.868068	0.336319	0.639	-1.882	0.405	100.885	17.02
2019-06-20 13:34 CEST	ETH3	1.75	-1.68	0.646	5.864	0.011	10.9	0.021	17.002	0.121	19.916	0.534	254.756	16.105	0.169	0.115	0.868068	0.336319	0.58	-1.96	0.52	220.679	15.68
2019-06-20 14:13 CEST	ETH3	1.72	-1.77	0.67	5.838	0.009	10.81	0.024	16.915	0.112	19.609	0.62	230.135	13.727	0.197	0.103	0.868068	0.336319	0.604	-2.082	0.636	196.968	13.34
2019-06-20 14:53 CEST	ETH3	1.74	-1.71	0.698	5.853	0.016	10.867	0.036	17.019	0.118	19.495	0.893	288.507	23.68	0.229	0.103	0.868068	0.336319	0.632	-2.307	0.883	253.607	23.04
2019-06-22 13:15 CEST	ETH3	1.69	-1.82	0.657	5.802	0.01	10.731	0.036	16.817	0.093	18.825	0.539	199.848	16.031	0.216	0.109	0.807347	0.295097	0.591	-2.694	0.575	167.723	15.585
2019-06-22 13:56 CEST	ETH3	1.68	-1.81	0.655	5.791	0.01	10.743	0.027	16.817	0.107	18.847	0.592	201.32	17.892	0.214	0.11	0.807347	0.295097	0.589	-2.696	0.608	169.14	17.377
2019-06-22 14:37 CEST	ETH3	1.73	-1.66	0.712	5.847	0.015	10.895	0.029	17.094	0.127	19.404	0.684	269.41	15.515	0.281	0.115	0.807347	0.295097	0.646	-2.451	0.691	234.969	15.082
2019-06-22 15:22 CEST	ETH3	1.68	-1.84	0.691	5.79	0.01	10.709	0.03	16.827	0.083	19.6	0.6	290.013	26.391	0.258	0.086	0.807347	0.295097	0.625	-1.892	0.624	255.54	25.636
2019-06-22 16:03 CEST	ETH3	1.72	-1.74	0.687	5.838	0.012	10.812	0.032	16.973	0.118	18.947	0.714	243.05	17.282	0.252	0.102	0.807347	0.295097	0.621	-2.735	0.743	209.529	16.795
2019-06-22 16:44 CEST	ETH3	1.73	-1.71	0.703	5.848	0.014	10.843	0.028	17.032	0.109	19.236	0.68	262.911	18.337	0.27	0.094	0.807347	0.295097	0.637	-2.512	0.687	228.77	17.834
2019-06-22 17:25 CEST	ETH3	1.7	-1.77	0.731	5.816	0.016	10.781	0.029	16.974	0.136	19.013	0.542	250.08	19.02	0.306	0.136	0.807347	0.295097	0.665	-2.608	0.564	216.473	18.49
2019-09-10 16:18 CEST	ETH3	1.62	-1.83	0.659	5.66	0.014	10.633	0.067	16.369	0.147	19.641	1.195	91.581	35.877	0.014	0.121	1.1258	0.576544	0.593	-1.701	1.103	62.714	34.868
2019-09-10 16:59 CEST	ETH3	1.82	-1.59	0.653	5.85	0.011	10.87	0.086	16.796	0.132	20.018	0.789	68.687	27.423	0.009	0.1	1.1258	0.576544	0.587	-1.801	0.703	39.736	26.591
2019-09-11 00:22 CEST	ETH3	1.78	-1.61	0.722	5.819	0.012	10.855	0.065	16.81	0.125	18.942	0.861	149.828	31.515	0.07	0.105	1.1258	0.576544	0.656	-2.824	0.792	118.75	30.59
2019-09-11 01:01 CEST	ETH3	1.82	-1.51	0.738	5.855	0.011	10.952	0.082	16.959	0.154	19.604	0.738	150.871	39.671	0.085	0.127	1.1258	0.576544	0.672	-2.368	0.643	119.51	38.502
2019-09-11 06:20 CEST	ETH3	1.76	-1.61	0.715	5.797	0.011	10.85	0.069	16.776	0.135	19.49	0.562	139.426	27.214	0.064	0.105	1.1258	0.576544	0.649	-2.278	0.553	108.666	26.404
2019-09-11 06:58 CEST	ETH3	1.78	-1.66	0.629	5.815	0.013	10.799	0.079	16.668	0.137	19.114	0.743	175.543	26.926	-0.012	0.121	1.1258	0.576544	0.563	-2.546	0.693	143.898	26.111
2019-09-11 15:15 CEST	ETH3	1.72	-1.77	0.741	5.754	0.03	10.686	0.205	16.593	0.258	18.962	0.855	28.592	20.727	0.088	0.103	1.1258	0.576544	0.675	-2.471	0.608	1.185	19.907
2019-09-11 15:54 CEST	ETH3	1.77	-1.71	0.704	5.806	0.049	10.752	0.234	16.679	0.323	19.64	0.843	41.568	27.03	0.054	0.124	1.1258	0.576544	0.638	-1.937	0.504	13.626	25.954
2019-09-11 23:13 CEST	ETH3	1.76	-1.68	0.722	5.795	0.016	10.776	0.075	16.707	0.163	18.363	0.913	124.768	31.923	0.07	0.11	1.1258	0.576544	0.656	-3.234	0.833	94.563	30.992
2019-09-11 23:52 CEST	ETH3	1.64	-1.98	0.718	5.674	0.059	10.474	0.198	16.279	0.277	18.025	1.026	94.001	43.394	0.067	0.113	1.1258	0.576544	0.652	-2.97	0.761	65.372	41.877
2019-09-12 14:50 CEST	ETH3	1.76	-1.67	0.603	5.797	0.018	10.79	0.135	16.616	0.191	17.913	0.786	-3.199	25.924	-0.036	0.091	1.1258	0.576544	0.537	-3.703	0.62	-29.998	25.098
2019-09-12 15:30 CEST	ETH3	1.69	-1.82	0.638	5.73	0.045	10.642	0.221	16.431	0.28	17.715	1.027	12.868	23.515	-0.004	0.122	1.1258	0.576544	0.572	-3.605	0.746	-14.012	22.642
2019-09-12 23:39 CEST	ETH3	1.73	-1.75	0.701	5.775	0.015	10.675	0.128	16.699	0.193	18.87	0.655	8.56	15.798	0.18	0.108	1.11064	0.434405	0.635	-2.539	0.514	-18.311	15.229
2019-09-13 00:19 CEST	ETH3	1.75	-1.67	0.681	5.794	0.012	10.761	0.127	16.788	0.193	19.141	1.057	36.689	26.283	0.165	0.119	1.10222	0.432554	0.615	-2.445	0.871	8.878	25.448
2019-09-13 07:52 CEST	ETH3	1.71	-1.77	0.692	5.76	0.043	10.661	0.189	16.662	0.221	18.781	0.921	126.167	24.345	0.174	0.119	1.10676	0.433551	0.626	-2.598	0.684	96.206	23.426
2019-09-13 08:30 CEST	ETH3	1.76	-1.62	0.666	5.81	0.01	10.812	0.097	16.843	0.152	19.653	0.643	107.385	18.349	0.154	0.097	1.09604	0.431197	0.6	-2.043	0.524	77.555	17.721
2019-09-13 14:06 CEST	ETH3	1.7	-1.76	0.646	5.749	0.05	10.666	0.218	16.62	0.28	18.755	1.172	90.08	30.005	0.138	0.099	1.08736	0.429289	0.58	-2.635	0.852	61.077	28.855
2019-09-13 14:45 CEST	ETH3	1.67	-1.87	0.755	5.714	0.069	10.557	0.24	16.56	0.38	18.438	1.147	138.505	29.016	0.221	0.142	1.15353	0.434145	0.689	-2.73	0.873	108.49	27.897
2020-04-08 20:56 CEST	ETH3	1.67	-1.8	0.726	5.643	0.01	10.451	0.015	16.255	0.132	21.923	0.634	167.53	29.789	0.098	0.135	1.10394	0.552284	0.66	0.893	0.622	137.079	29.006
2020-04-08 21:36 CEST	ETH3	1.72	-1.67	0.66	5.686	0.011	10.579	0.016	16.369	0.127	21.881	0.715	164.519	30.581	0.04	0.12	1.09585	0.549634	0.594	0.598	0.695	133.813	29.768
2020-04-08 22:56 CEST	ETH3	1.72	-1.68	0.729	5.691	0.014	10.565	0.023	16.419	0.149	21.503	0.756	171.366	40.718	0.098	0.15	1.11344	0.554102	0.663	0.255	0.72	140.503	39.61
2020-04-09 07:01 CEST	ETH3	1.66	-1.8	0.744	5.635	0.01	10.45	0.017	16.258	0.129	21.086	0.544	201.069	30.009	0.11	0.129	1.1133	0.555596	0.678	0.075	0.528	169.756	29.211
2020-04-09 07:40 CEST	ETH3	1.65	-1.88	0.714	5.622	0.012	10.371	0.015	16.141	0.147	20.889	0.589	174.464	33.259	0.085	0.141	1.10353	0.553946	0.648	0.038	0.585	144.036	32.396
2020-04-09 15:31 CEST	ETH3	1.69	-1.78	0.65	5.661	0.009	10.475	0.023	16.228	0.123	22.109	0.633	220.811	29.085	0.028	0.132	1.09963	0.552981	0.584	1.027	0.642	188.891	28.318
2020-04-09 16:09 CEST	ETH3	1.7	-1.75	0.666	5.672	0.016	10.508	0.024	16.286	0.128	21.984	0.65	217.951	30.444	0.043	0.131	1.09839	0.552571	0.6	0.84	0.611	186.017	29.628
2020-04-10 17:50 CEST	ETH3	1.66	-1.84	0.694	5.636	0.012	10.428	0.026	16.196	0.143	26.369	1.07	163.162	39.615	0.07	0.145	1.10161	0.551648	0.628	5.294	1.02	132.885	38.553
2020-04-10 18:28 CEST	ETH3	1.67	-1.83	0.661	5.642	0.01	10.429	0.018	16.176	0.139	25.721	0.961	141.374	36.082	0.041	0.141	1.10089	0.549774	0.595	4.657	0.93	111.654	35.131
2020-04-10 19:13 CEST	ETH3	1.73	-1.67	0.684	5.703	0.009	10.59	0.029	16.419	0.141	23.343	0.629	170.706	36.196	0.061	0.143	1.10404	0.5508	0.618	2.008	0.594	139.79	35.221
2020-04-10 19:51 CEST	ETH3	1.74	-1.7	0.705	5.717	0.01	10.56	0.012	16.422	0.132	23.659	0.829	151.452	31.756	0.079	0.133	1.10846	0.550945	0.639	2.377	0.816	121.094	30.92
2020-04-11 03:40 CEST	ETH3	1.69	-1.8	0.661	5.669	0.015	10.469	0.018	16.242	0.099	22.575	0.76	133.441	33.237	0.04	0.094	1.11039	0.550311	0.595	1.496	0.735	103.809	32.355
2020-04-11 12:05 CEST	ETH3	1.7	-1.84	0.704	5.675	0.013	10.419	0.029	16.235	0.115	22.662	0.603	184.015	28.17	0.076	0.102	1.11715	0.553527	0.638	1.68	0.567	153.167	27.426
2020-04-11 12:44 CEST	ETH3	1.71	-1.89	0.667	5.689	0.011	10.379	0.037	16.177	0.148	22.627	0.723	194.368	27.933	0.043	0.143	1.11317	0.552835	0.601	1.725	0.673	163.322	27.153
2020-04-15 11:59 CEST	ETH3	1.8	-1.52	0.648	5.78	0.014	10.746	0.016	16.615	0.171	25.719	1.202	54.441	46.518	0.023	0.162	1.13172	0.555543	0.582	4.024	1.173	26.201	45.268
2020-04-15 12:44 CEST	ETH3	1.72	-1.69	0.721	5.705	0.014	10.578	0.017	16.433	0.133	22.867	0.906	124.964	28.17	0.086	0.132	1.13609	0.556951	0.655	1.565	0.872	95.281	27.405
2020-04-15 13:24 CEST	ETH3	1.7	-1.78	0.68	5.686	0.009	10.496	0.018	16.3	0.095	21.933	0.803	97.892	25.546	0.053	0.095	1.1333	0.553988	0.614	0.813	0.782	69.115	24.864
2020-04-15 21:37 CEST	ETH3	1.8	-1.64	0.706	5.775	0.01	10.638	0.019	16.558	0.165	21.099	0.849	145.485	33.08	0.078	0.16	1.12823	0.552897	0.64	-0.284	0.822	115.048	32.187
2020-04-15 22:15 CEST	ETH3	1.67	-1.8	0.74	5.657	0.012	10.478	0.017	16.305	0.153	20.791	0.814	124.388	39.096	0.106	0.146	1.12861	0.55426	0.674	-0.269	0.799	94.99	38.069
2020-04-16 06:04 CEST	ETH3	1.7	-1.75	0.691	5.691	0.012	10.53	0.026	16.351	0.101	21.958	0.714	156.184	20.845	0.066	0.099	1.12695	0.550889	0.625	0.771	0.674	125.799	20.285
2020-04-16 06:43 CEST	ETH3	1.69	-1.77	0.707	5.68	0.01	10.503	0.021	16.327	0.099	21.912	0.711	165.579	36.957	0.079	0.098	1.12909	0.551304	0.641	0.779	0.696	135.019	35.975
2020-04-16 23:01 CEST	ETH3	1.79	-1.71	0.667	5.772	0.009	10.569	0.016	16.459	0.157	21.062	0.594	156.699	25.362	0.052	0.156	1.11009	0.543762	0.601	-0.183	0.58	126.119	24.684
2020-04-16 23:42 CEST	ETH3	1.76	-1.67	0.662	5.744	0.011	10.617	0.016	16.473	0.154	21.399	0.574	159.715	27.143	0.046	0.151	1.11097	0.544043	0.596	0.051	0.562	128.983	26.418
2020-04-17 00:23 CEST	ETH3	1.64	-1.75	0.634	5.637	0.013	10.531	0.026	16.252	0.119	21.027	0.549	151.22	33.74	0.023	0.105	1.09988	0.542219	0.568	-0.143	0.516	121.028	32.821
2020-04-17 01:04 CEST	ETH3	1.74	-1.75	0.673	5.721	0.011	10.532	0.019	16.376	0.139	21.194	0.442	143.346	27.909	0.057	0.138	1.10631	0.543906	0.607	0.019	0.417	113.259	27.155
2020-04-17 09:15 CEST	ETH3	1.68	-1.86	0.715	5.67	0.011	10.434	0.018	16.264	0.123	21.196	0.515	197.473	29.082	0.094	0.125	1.1164	0.544319	0.649	0.214	0.488	166.246	28.316
2020-04-17 09:55 CEST	ETH3	1.69	-1.83	0.675	5.677	0.01	10.449	0.02	16.252	0.126	20.931	0.533	163.531	25.682	0.062	0.125	1.09985	0.541082	0.609	-0.075	0.516	133.148	24.995
2020-04-17 20:51 CEST	ETH3	1.67	-1.82	0.763	5.656	0.009	10.456	0.017	16.315	0.11	20.469	0.627	150.665	26.985	0.138	0.112	1.09886	0.545209	0.697	-0.542	0.617	120.628	26.291
2020-04-17 21:29 CEST	ETH3	1.73	-1.75	0.645	5.713	0.017	10.525	0.027	16.336	0.167	21.705	0.76	164.25	28.822	0.033	0.161	1.08707	0.542652	0.579	0.533	0.722	133.637	28.022
2020-04-20 19:46 CEST	ETH3	1.85	-1.66	0.747	5.822	0.009	10.601	0.018	16.614	0.11	21.431	0.813	180.75	31.727	0.12	0.107	1.10559	0.548368	0.681	0.113	0.789	149.401	30.872
2020-04-20 20:26 CEST	ETH3	1.62	-1.86	0.663	5.603	0.012	10.402	0.019	16.114	0.126	20.893	0.719	171.912	29.504	0.046	0.118	1.09458	0.545853	0.597	-0.02	0.699	141.503	28.738
2020-04-20 21:04 CEST	ETH3	1.79	-1.6	0.707	5.771	0.011	10.665	0.02	16.588	0.098	21.313	0.749	183.4	27.871	0.085	0.095	1.10348	0.547349	0.641	-0.129	0.719	151.9	27.12
2020-04-20 21:45 CEST	ETH3	1.67	-1.92	0.707	5.654	0.017	10.343	0.032	16.147	0.131	20.77	0.591	185.818	26.422	0.085	0.119	1.10826	0.547099	0.641	-0.023	0.568	155.12	25.747
2020-04-21 05:45 CEST	ETH3	1.76	-1.67	0.745	5.741	0.011	10.586	0.016	16.512	0.1	20.902	0.793	224.085	29.852	0.118	0.105	1.11477	0.548328	0.679	-0.375	0.769	191.722	29.047
2020-04-21 06:23 CEST	ETH3	1.73	-1.74	0.682	5.705	0.01	10.519	0.026	16.353	0.129	20.346	0.696	205.276	22.751	0.064	0.124	1.10477	0.545121	0.616	-0.785	0.655	173.609	22.133
2020-04-21 15:40 CEST	ETH3	1.73	-1.79	0.727	5.7	0.011	10.465	0.02	16.339	0.13	21.193	0.716	192.109	25.143	0.108	0.126	1.09317	0.542958	0.661	0.15	0.688	160.916	24.468
2020-04-21 16:20 CEST	ETH3	1.73	-1.64	0.661	5.712	0.011	10.614	0.019	16.441	0.122	21.293	0.764	198.035	29.263	0.051	0.117	1.07844	0.540274	0.595	-0.045	0.731	166.335	28.466
2020-04-22 21:03 CEST	ETH3	1.72	-1.81	0.64	5.701	0.015	10.449	0.022	16.243	0.137	21.12	0.771	141.458	30.148	0.028	0.135	1.07732	0.543365	0.574	0.11	0.739	111.624	29.36
2020-04-22 21:42 CEST	ETH3	1.73	-1.74	0.711	5.709	0.011	10.512	0.018	16.379	0.123	21.101	0.599	132.023	22.464	0.092	0.121	1.08184	0.544843	0.645	-0.033	0.589	102.291	21.864
2020-04-23 06:08 CEST	ETH3	1.67	-1.73	0.703	5.653	0.011	10.518	0.015	16.32	0.124	20.271	0.611	155.934	25.662	0.085	0.123	1.09366	0.543635	0.637	-0.858	0.594	125.626	24.99
2020-04-23 06:48 CEST	ETH3	1.72	-1.76	0.647	5.697	0.009	10.497	0.02	16.296	0.112	20.466	0.564	109.112	24.138	0.037	0.112	1.08299	0.540408	0.581	-0.625	0.53	80.026	23.482
2020-04-23 14:44 CEST	ETH3	1.7	-1.78	0.69	5.684	0.012	10.472	0.017	16.295	0.133	21.388	0.57	109.605	14.289	0.075	0.133	1.07715	0.54403	0.624	0.327	0.54	80.574	13.911
2020-04-23 17:01 CEST	ETH3	1.66	-1.84	0.674	5.637	0.008	10.41	0.016	16.167	0.122	20.152	0.648	112.934	29.032	0.057	0.115	1.08323	0.546022	0.608	-0.76	0.646	84.002	28.287
2020-06-09 11:36 CEST	ETH3	1.69	-1.72	0.655	5.678	0.01	10.557	0.015	16.319	0.119	20.437	0.749	81.854	25.749	0.021	0.108	1.12574	0.565086	0.589	-0.772	0.726	53.382	25.062
2020-06-09 12:44 CEST	ETH3	1.67	-1.87	0.716	5.656	0.011	10.413	0.027	16.206	0.146	20.108	0.617	91.142	27.361	0.073	0.134	1.13136	0.566956	0.65	-0.808	0.584	62.748	26.623
2020-06-09 13:23 CEST	ETH3	1.84	-1.51	0.712	5.817	0.011	10.766	0.019	16.72	0.114	21.269	0.561	104.561	22.578	0.07	0.119	1.13207	0.566746	0.646	-0.371	0.539	74.896	21.948
2020-06-09 22:45 CEST	ETH3	1.77	-1.59	0.704	5.747	0.01	10.68	0.02	16.557	0.148	20.825	0.699	134.063	34.032	0.064	0.148	1.12877	0.565196	0.638	-0.635	0.68	103.872	33.116
2020-06-09 23:25 CEST	ETH3	1.76	-1.7	0.719	5.737	0.012	10.578	0.019	16.458	0.119	20.494	0.54	111.208	27.495	0.077	0.122	1.12599	0.565996	0.653	-0.757	0.539	81.851	26.771
2020-06-10 14:49 CEST	ETH3	1.71	-1.78	0.7	5.686	0.014	10.492	0.025	16.303	0.138	23.536	0.78	156.566	21.933	0.061	0.139	1.11502	0.56561	0.634	2.392	0.741	126.261	21.333
2020-06-11 14:37 CEST	ETH3	1.63	-1.77	0.641	5.611	0.009	10.488	0.018	16.168	0.112	21.512	0.536	78.865	32.554	0.009	0.102	1.11226	0.564681	0.575	0.418	0.533	50.688	31.706
2020-06-11 16:23 CEST	ETH3	1.73	-1.76	0.697	5.709	0.013	10.504	0.018	16.336	0.136	21.15	0.545	112.896	35.383	0.058	0.133	1.11728	0.566735	0.631	0.03	0.526	83.682	34.447
2020-06-11 22:06 CEST	ETH3	1.71	-1.74	0.65	5.679	0.011	10.508	0.016	16.266	0.13	21.057	0.557	112.546	25.966	0.016	0.133	1.12039	0.566775	0.584	-0.068	0.535	83.368	25.265
2020-06-11 22:43 CEST	ETH3	1.69	-1.78	0.641	5.657	0.014	10.47	0.018	16.197	0.1	21.64	0.615	104.376	26.82	0.008	0.105	1.11902	0.566497	0.575	0.579	0.598	75.517	26.097
2020-06-11 23:27 CEST	ETH3	1.7	-1.74	0.64	5.667	0.011	10.509	0.017	16.245	0.099	20.814	0.553	111.84	28.17	0.007	0.1	1.11726	0.566632	0.574	-0.307	0.537	82.692	27.42
2020-06-12 00:04 CEST	ETH3	1.79	-1.57	0.634	5.755	0.011	10.675	0.017	16.496	0.145	21.64	0.555	101.213	25.984	0.001	0.15	1.11551	0.566545	0.568	0.173	0.53	71.897	25.282
2020-06-12 08:42 CEST	ETH3	1.71	-1.76	0.743	5.673	0.009	10.485	0.019	16.321	0.132	26.752	1.044	150.844	30.406	0.099	0.131	1.11655	0.566689	0.677	5.555	1.009	120.718	29.582
2020-06-12 09:21 CEST	ETH3	1.76	-1.71	0.742	5.728	0.011	10.537	0.022	16.428	0.151	23.164	0.772	119.559	27.012	0.097	0.153	1.1163	0.567541	0.676	1.939	0.744	90.08	26.282
2020-06-12 23:35 CEST	ETH3	1.69	-1.77	0.743	5.655	0.008	10.469	0.012	16.289	0.117	20.868	0.545	105.074	23.987	0.101	0.118	1.11205	0.564998	0.677	-0.175	0.535	76.202	23.36
2020-06-13 00:13 CEST	ETH3	1.8	-1.61	0.63	5.763	0.014	10.629	0.021	16.458	0.119	21.9	0.69	103.003	26.281	0.001	0.118	1.10137	0.562643	0.564	0.517	0.664	73.727	25.561
2020-06-13 01:00 CEST	ETH3	1.71	-1.8	0.749	5.667	0.011	10.444	0.016	16.283	0.13	19.678	0.763	95.58	36.463	0.107	0.129	1.10465	0.565174	0.683	-1.291	0.754	66.994	35.52
2020-06-13 01:46 CEST	ETH3	1.73	-1.68	0.709	5.69	0.012	10.56	0.024	16.387	0.165	19.286	0.789	95.706	40.043	0.072	0.157	1.09938	0.563387	0.643	-1.905	0.797	66.851	39.021
2020-06-13 10:19 CEST	ETH3	1.69	-1.85	0.716	5.647	0.011	10.395	0.017	16.182	0.127	20.405	0.511	120.97	26.346	0.075	0.123	1.11021	0.567064	0.65	-0.484	0.493	91.847	25.646
2020-06-13 22:53 CEST	ETH3	1.71	-1.72	0.688	5.674	0.007	10.518	0.015	16.306	0.108	21.024	0.578	112.138	25.031	0.05	0.104	1.10337	0.566409	0.622	-0.12	0.557	82.955	24.369
2020-06-15 22:16 CEST	ETH3	1.65	-1.71	0.628	5.619	0.011	10.532	0.016	16.204	0.144	21.653	0.485	157.38	26.03	-0.007	0.145	1.10708	0.570521	0.562	0.469	0.456	127.044	25.334
2020-06-15 22:55 CEST	ETH3	1.77	-1.73	0.666	5.723	0.014	10.508	0.034	16.32	0.14	21.805	0.573	139.795	29.199	0.024	0.132	1.11703	0.573002	0.6	0.665	0.553	109.85	28.414
2020-06-15 23:40 CEST	ETH3	1.69	-1.93	0.716	5.643	0.014	10.31	0.028	16.086	0.144	21.28	0.584	146.77	34.393	0.068	0.136	1.1209	0.574166	0.65	0.543	0.555	117.166	33.471
2020-06-16 00:25 CEST	ETH3	1.7	-1.87	0.751	5.653	0.009	10.371	0.026	16.187	0.122	19.955	0.699	135.089	25.254	0.098	0.123	1.12627	0.574981	0.685	-0.876	0.693	105.645	24.612
2020-06-16 08:51 CEST	ETH3	1.45	-1.8	0.697	5.424	0.011	10.437	0.021	15.965	0.122	21.606	0.566	170.865	32.532	0.051	0.122	1.12071	0.573083	0.631	0.611	0.55	140.624	31.674
2020-06-16 09:29 CEST	ETH3	1.67	-1.94	0.688	5.628	0.016	10.302	0.037	16.037	0.122	20.749	0.507	125.995	21.848	0.044	0.114	1.12244	0.572596	0.622	0.038	0.464	96.963	21.22
2020-06-16 19:00 CEST	ETH3	1.68	-1.9	0.689	5.634	0.01	10.34	0.018	16.082	0.181	20.347	0.611	160.516	23.055	0.044	0.18	1.1092	0.573537	0.623	-0.43	0.606	130.504	22.465
2020-06-16 19:42 CEST	ETH3	1.67	-1.89	0.655	5.625	0.01	10.351	0.02	16.053	0.123	20.936	0.644	164.296	25.439	0.015	0.124	1.10607	0.572723	0.589	0.126	0.632	134.173	24.756
2020-06-17 20:53 CEST	ETH3	1.74	-1.73	0.688	5.693	0.009	10.504	0.021	16.31	0.097	21.322	0.627	154.002	33.243	0.048	0.098	1.08422	0.569024	0.622	0.199	0.628	123.728	32.365
2020-06-17 21:31 CEST	ETH3	1.73	-1.74	0.651	5.688	0.009	10.492	0.019	16.26	0.123	21.338	0.553	150.359	35.292	0.016	0.114	1.08009	0.568046	0.585	0.238	0.543	120.213	34.355
2020-06-17 22:17 CEST	ETH3	1.69	-1.75	0.732	5.651	0.008	10.48	0.025	16.283	0.12	20.002	0.657	172.036	30.527	0.088	0.119	1.08092	0.570218	0.666	-1.046	0.676	141.394	29.754
2020-06-17 23:03 CEST	ETH3	1.67	-1.81	0.744	5.632	0.01	10.426	0.014	16.221	0.123	19.263	0.739	173.182	38.163	0.099	0.123	1.08161	0.570601	0.678	-1.663	0.733	142.653	37.187
2020-06-18 07:54 CEST	ETH3	1.73	-1.75	0.735	5.681	0.012	10.487	0.022	16.325	0.137	20.892	0.54	198.141	33.302	0.092	0.126	1.08123	0.57032	0.669	-0.189	0.522	166.762	32.407
2020-06-18 08:34 CEST	ETH3	1.75	-1.75	0.659	5.705	0.012	10.491	0.023	16.282	0.127	20.982	0.533	167.266	29.916	0.022	0.132	1.07943	0.569686	0.593	-0.107	0.51	136.659	29.109
2020-06-18 17:03 CEST	ETH3	1.65	-1.87	0.719	5.607	0.012	10.371	0.024	16.113	0.15	18.404	0.901	110.452	40.518	0.073	0.158	1.08858	0.572904	0.653	-2.395	0.914	81.702	39.514
2020-06-18 17:48 CEST	ETH3	1.63	-1.87	0.748	5.585	0.019	10.362	0.03	16.109	0.121	16.072	0.953	80.825	43.902	0.1	0.13	1.08731	0.573741	0.682	-4.663	0.98	52.884	42.826
2020-06-20 01:10 CEST	ETH3	1.72	-1.71	0.71	5.675	0.012	10.515	0.028	16.32	0.109	20.831	0.759	96.704	34.388	0.066	0.103	1.07826	0.572854	0.644	-0.304	0.723	67.931	33.465
2020-06-20 01:49 CEST	ETH3	1.71	-1.81	0.7	5.654	0.011	10.417	0.024	16.189	0.11	20.317	0.64	93.035	21.806	0.055	0.116	1.08334	0.574662	0.634	-0.612	0.615	64.586	21.231
2020-06-20 02:28 CEST	ETH3	1.81	-1.61	0.616	5.759	0.012	10.618	0.02	16.421	0.142	20.774	0.566	98.844	25.645	-0.021	0.132	1.07824	0.57285	0.55	-0.563	0.555	69.705	24.95
2020-06-20 03:08 CEST	ETH3	1.7	-1.61	0.67	5.652	0.014	10.618	0.032	16.36	0.137	21.145	0.665	87.945	19.783	0.028	0.147	1.07724	0.574593	0.604	-0.201	0.623	59.214	19.233
2020-06-20 11:23 CEST	ETH3	1.72	-1.6	0.666	5.671	0.01	10.618	0.016	16.373	0.107	20.772	0.428	143.286	21.391	0.022	0.106	1.07442	0.576031	0.6	-0.565	0.417	113.072	20.818
2020-06-20 12:01 CEST	ETH3	1.77	-1.64	0.667	5.713	0.015	10.585	0.016	16.385	0.119	20.497	0.679	101.067	21.713	0.023	0.119	1.07837	0.576157	0.601	-0.769	0.661	71.991	21.133
2020-06-20 20:02 CEST	ETH3	1.73	-1.71	0.615	5.672	0.011	10.519	0.017	16.23	0.145	21.347	0.688	116.179	25.51	-0.023	0.154	1.08177	0.573825	0.549	0.194	0.664	86.89	24.836
2020-06-20 20:40 CEST	ETH3	1.66	-1.84	0.622	5.61	0.012	10.393	0.024	16.049	0.131	20.767	0.661	116.702	31.811	-0.015	0.139	1.07643	0.571929	0.556	-0.124	0.629	87.738	30.971
2020-06-22 20:52 CEST	ETH3	1.68	-1.68	0.677	5.586	0.009	10.409	0.026	16.063	0.135	19.842	0.714	87.846	29.06	0.008	0.132	1.1574	0.602184	0.611	-1.062	0.723	59.624	28.316
2020-06-22 21:30 CEST	ETH3	1.77	-1.6	0.65	5.676	0.009	10.497	0.019	16.221	0.13	20.967	0.735	107.53	36.44	-0.014	0.128	1.151	0.59991	0.584	-0.134	0.701	78.511	35.473
2020-06-22 22:09 CEST	ETH3	1.72	-1.69	0.633	5.626	0.01	10.412	0.016	16.073	0.14	20.412	0.61	99.747	30.284	-0.026	0.131	1.14255	0.596907	0.567	-0.509	0.599	71.164	29.486
2020-06-22 22:47 CEST	ETH3	1.83	-1.49	0.688	5.739	0.011	10.62	0.014	16.446	0.148	21.218	0.73	91.834	27.293	0.022	0.143	1.14195	0.596694	0.622	-0.132	0.703	62.9	26.556
2020-06-23 06:04 CEST	ETH3	1.72	-1.76	0.674	5.629	0.012	10.352	0.042	16.055	0.121	20.403	0.659	117.831	41.151	0.011	0.112	1.14641	0.59595	0.608	-0.4	0.612	88.902	40.057
2020-06-23 06:43 CEST	ETH3	1.66	-1.74	0.699	5.572	0.01	10.371	0.015	16.035	0.131	20.243	0.643	91.386	28.296	0.031	0.129	1.15196	0.596913	0.633	-0.594	0.62	63.166	27.554
2020-06-23 22:10 CEST	ETH3	1.75	-1.65	0.747	5.676	0.012	10.496	0.026	16.31	0.131	20.911	0.733	119.623	31.321	0.073	0.131	1.15675	0.596537	0.681	-0.188	0.686	90.287	30.456
2020-06-23 22:48 CEST	ETH3	1.86	-1.41	0.76	5.782	0.014	10.739	0.022	16.671	0.139	21.584	0.738	125.098	26.128	0.084	0.14	1.15555	0.597066	0.694	-0.009	0.706	94.978	25.418
2020-06-27 20:46 CEST	ETH3	1.49	-2.32	0.688	5.42	0.012	9.85	0.032	15.355	0.147	18.982	0.661	101.894	26.339	0.025	0.151	1.14426	0.593355	0.622	-0.799	0.625	74.665	25.671
2020-06-27 21:24 CEST	ETH3	1.62	-2.12	0.734	5.55	0.014	10.049	0.026	15.728	0.131	19.785	0.761	84.288	19.173	0.065	0.127	1.14616	0.594023	0.668	-0.405	0.734	56.939	18.681
2020-06-27 22:02 CEST	ETH3	1.64	-2.09	0.652	5.574	0.016	10.085	0.03	15.719	0.126	20.045	0.637	84.536	21.521	-0.004	0.121	1.13547	0.590262	0.586	-0.222	0.593	57.079	20.959
2020-06-27 22:39 CEST	ETH3	1.69	-1.99	0.702	5.617	0.012	10.189	0.026	15.909	0.123	20.032	0.591	82.309	21.084	0.039	0.112	1.14079	0.592132	0.636	-0.44	0.573	54.649	20.541
2020-06-28 06:30 CEST	ETH3	1.57	-2.22	0.734	5.506	0.015	9.96	0.036	15.593	0.156	19.408	0.627	91.959	19.107	0.065	0.144	1.15013	0.592848	0.668	-0.599	0.572	64.651	18.585
2020-06-28 07:09 CEST	ETH3	1.69	-1.94	0.65	5.627	0.014	10.239	0.03	15.924	0.136	19.868	0.644	86.27	19.117	-0.006	0.134	1.14401	0.590071	0.584	-0.7	0.608	58.394	18.62
2020-06-28 14:52 CEST	ETH3	1.65	-1.91	0.646	5.592	0.016	10.285	0.03	15.929	0.115	20.69	0.551	79.415	23.946	-0.009	0.119	1.14118	0.589712	0.58	0.015	0.525	51.66	23.325
2020-06-30 14:06 CEST	ETH3	1.73	-1.63	0.651	5.677	0.01	10.561	0.03	16.297	0.134	20.034	0.703	58.811	22.831	-0.004	0.132	1.14446	0.589413	0.585	-1.175	0.708	30.938	22.241
2020-06-30 14:43 CEST	ETH3	1.7	-1.71	0.633	5.647	0.012	10.489	0.026	16.177	0.132	19.449	0.691	61.128	34.264	-0.02	0.133	1.14479	0.58953	0.567	-1.604	0.695	33.373	33.385
2020-06-30 15:28 CEST	ETH3	1.69	-1.73	0.677	5.638	0.009	10.475	0.022	16.193	0.122	20.169	0.641	89.564	24.957	0.018	0.122	1.14729	0.590401	0.611	-0.873	0.639	61.103	24.313
2020-06-30 16:06 CEST	ETH3	1.7	-1.72	0.661	5.652	0.011	10.481	0.029	16.2	0.132	20.088	0.63	67.658	32.773	0.005	0.12	1.14978	0.589949	0.595	-0.964	0.64	39.742	31.914
2020-06-30 21:23 CEST	ETH3	1.71	-1.68	0.702	5.668	0.01	10.544	0.025	16.312	0.118	20.595	0.564	96.609	27.012	0.037	0.111	1.15343	0.593284	0.636	-0.592	0.559	67.787	26.308
2020-06-30 22:01 CEST	ETH3	1.74	-1.66	0.734	5.695	0.009	10.561	0.024	16.385	0.137	20.444	0.619	76.014	26.923	0.065	0.131	1.15176	0.592843	0.668	-0.773	0.622	47.669	26.224
2020-07-01 09:44 CEST	ETH3	1.73	-1.69	0.747	5.679	0.01	10.537	0.023	16.357	0.122	19.991	0.526	66.538	27.724	0.077	0.124	1.14864	0.591754	0.681	-1.169	0.522	38.51	27.016
2020-07-01 18:11 CEST	ETH3	1.79	-1.58	0.708	5.753	0.009	10.669	0.016	16.533	0.142	23.877	0.876	89.966	22.236	0.047	0.141	1.1386	0.589197	0.642	2.374	0.854	60.966	21.642
2020-07-01 18:49 CEST	ETH3	1.73	-1.64	0.712	5.695	0.009	10.601	0.025	16.409	0.13	21.763	0.909	103.193	23.05	0.05	0.129	1.13672	0.589295	0.646	0.438	0.894	74.048	22.459
2020-07-02 00:38 CEST	ETH3	1.77	-1.73	0.712	5.731	0.01	10.537	0.013	16.38	0.152	20.36	0.921	112.621	30.091	0.047	0.151	1.14853	0.592129	0.646	-0.807	0.903	83.322	29.301
2020-07-02 01:16 CEST	ETH3	1.75	-1.68	0.718	5.719	0.009	10.602	0.022	16.437	0.145	20.58	0.607	101.964	27.618	0.052	0.145	1.14868	0.592182	0.652	-0.721	0.613	72.823	26.879
2020-07-02 01:54 CEST	ETH3	1.77	-1.68	0.719	5.746	0.009	10.606	0.013	16.469	0.117	20.652	0.793	92.151	28.083	0.051	0.114	1.15249	0.593514	0.653	-0.659	0.776	63.229	27.336
2020-07-02 02:31 CEST	ETH3	1.71	-1.74	0.686	5.686	0.013	10.561	0.014	16.335	0.141	21.027	0.679	78.873	20.269	0.025	0.137	1.14633	0.591361	0.62	-0.203	0.657	50.462	19.723
2020-07-02 20:28 CEST	ETH3	1.73	-1.7	0.704	5.722	0.01	10.629	0.019	16.455	0.123	56.414	4.459	98.57	30.115	0.04	0.124	1.15024	0.592288	0.638	34.311	4.387	69.459	29.326
2020-07-02 21:07 CEST	ETH3	1.74	-1.82	0.69	5.727	0.016	10.52	0.048	16.34	0.155	29.959	1.775	82.937	23.309	0.028	0.137	1.15155	0.591785	0.624	8.625	1.683	54.455	22.634
2020-07-02 21:45 CEST	ETH3	1.75	-1.68	0.7	5.743	0.014	10.666	0.016	16.511	0.14	25.724	1.198	73.378	19.932	0.038	0.132	1.14817	0.59061	0.634	4.189	1.156	44.835	19.393
2020-07-03 05:29 CEST	ETH3	1.73	-1.72	0.667	5.726	0.01	10.63	0.016	16.431	0.13	20.484	0.708	86.532	23.375	0.011	0.132	1.14073	0.58783	0.601	-0.87	0.686	57.733	22.742
2020-07-03 06:07 CEST	ETH3	1.77	-1.66	0.701	5.765	0.008	10.685	0.019	16.557	0.13	20.324	0.89	75.01	28.779	0.042	0.133	1.13788	0.586838	0.635	-1.135	0.858	46.361	27.998
2020-07-03 15:11 CEST	ETH3	1.57	-1.84	0.636	5.584	0.009	10.522	0.02	16.153	0.128	19.808	0.853	53.398	26.25	-0.011	0.122	1.12048	0.581919	0.57	-1.319	0.832	25.847	25.566
2020-07-03 15:51 CEST	ETH3	1.69	-1.84	0.624	5.688	0.01	10.532	0.018	16.263	0.134	19.557	0.775	64.169	26.61	-0.021	0.138	1.12498	0.581417	0.558	-1.584	0.746	36.202	25.897
2020-07-07 22:47 CEST	ETH3	1.65	-1.81	0.671	5.655	0.01	10.565	0.016	16.3	0.127	21.442	0.692	113.74	25.663	0.018	0.125	1.14668	0.584267	0.605	0.196	0.69	84.437	24.982
2020-07-07 23:25 CEST	ETH3	1.77	-1.64	0.688	5.778	0.012	10.737	0.019	16.609	0.102	21.565	0.679	124.204	24.081	0.029	0.098	1.15631	0.587576	0.622	-0.023	0.667	94.118	23.427
2020-07-08 00:03 CEST	ETH3	1.77	-1.68	0.695	5.771	0.012	10.695	0.014	16.567	0.16	21.04	0.499	120.555	21.351	0.035	0.155	1.15625	0.588045	0.629	-0.455	0.49	90.663	20.782
2020-07-08 00:41 CEST	ETH3	1.75	-1.68	0.737	5.753	0.011	10.693	0.018	16.58	0.145	21.75	0.675	96.318	20.257	0.069	0.148	1.16174	0.590249	0.671	0.245	0.653	67.1	19.73
2020-07-08 08:24 CEST	ETH3	1.76	-1.67	0.667	5.762	0.009	10.706	0.017	16.545	0.111	20.515	0.671	132.021	29.279	0.012	0.109	1.14559	0.586744	0.601	-0.991	0.661	101.81	28.496
2020-07-23 14:11 CEST	ETH3	1.71	-1.72	0.666	5.253	0.037	11.073	0.089	15.98	0.176	21.417	0.543	171.975	488.978	-0.378	0.172	1.10186	1.01699	0.6	-0.833	0.595	140.465	475.67
2020-07-23 14:53 CEST	ETH3	1.71	-1.75	0.671	5.256	0.034	11.049	0.079	15.963	0.16	21.434	0.597	181.343	489.498	-0.375	0.171	1.10106	1.01722	0.605	-0.769	0.634	149.637	476.236
2020-07-23 15:39 CEST	ETH3	1.72	-1.71	0.748	5.264	0.034	11.087	0.069	16.072	0.162	21.444	0.532	210.957	537.967	-0.313	0.148	1.12216	1.0334	0.682	-0.835	0.538	178.354	523.339
2020-07-23 16:21 CEST	ETH3	1.69	-1.78	0.728	5.242	0.031	11.021	0.062	15.967	0.153	21.176	0.573	185.022	468.372	-0.329	0.16	1.11966	1.03025	0.662	-0.966	0.602	153.301	455.717
2020-07-23 22:01 CEST	ETH3	1.74	-1.75	0.677	5.275	0.038	11.028	0.083	15.962	0.174	21.314	0.536	121.732	136.239	-0.376	0.141	1.17917	1.05356	0.611	-0.846	0.584	91.664	132.459
2020-07-23 22:43 CEST	ETH3	1.7	-1.74	0.686	5.234	0.039	11.032	0.065	15.936	0.159	21.198	0.705	91.351	151.325	-0.362	0.118	1.16129	1.04049	0.62	-0.966	0.755	62.138	147.171
2020-07-23 23:25 CEST	ETH3	1.73	-1.72	0.727	5.261	0.04	11.057	0.065	16.029	0.185	21.128	0.695	98.667	136.066	-0.322	0.15	1.14754	1.03043	0.661	-1.083	0.724	69.176	132.313
2020-07-24 00:07 CEST	ETH3	1.75	-1.69	0.671	5.279	0.04	11.085	0.062	16.032	0.151	21.436	0.555	95.777	135.579	-0.366	0.125	1.13149	1.01869	0.605	-0.839	0.606	66.283	131.818
2020-07-24 09:19 CEST	ETH3	1.69	-1.76	0.614	5.226	0.036	11.015	0.066	15.868	0.14	21.192	0.62	96.881	33.033	-0.404	0.114	1.11196	0.997789	0.548	-0.939	0.67	67.574	32.13
2020-07-24 17:03 CEST	ETH3	1.7	-1.73	0.629	5.223	0.034	11.026	0.062	15.888	0.15	20.947	0.645	94.35	32.437	-0.392	0.157	1.11283	0.998598	0.563	-1.2	0.697	65.093	31.602
2020-07-24 17:45 CEST	ETH3	1.67	-1.82	0.626	5.188	0.032	10.932	0.085	15.757	0.148	20.841	0.778	91.322	36.047	-0.394	0.15	1.11858	1.00041	0.56	-1.118	0.852	62.381	35.207
2020-07-27 23:48 CEST	ETH3	1.66	-1.81	0.752	5.18	0.032	10.939	0.046	15.864	0.155	21.661	0.456	80.473	40.053	-0.287	0.144	1.14313	1.01472	0.686	-0.329	0.452	51.81	38.963
2020-07-28 00:31 CEST	ETH3	1.71	-1.75	0.779	5.228	0.03	10.998	0.041	15.995	0.167	21.869	0.536	74.964	34.716	-0.264	0.163	1.14215	1.01458	0.713	-0.242	0.523	46.276	33.777
2020-07-28 01:14 CEST	ETH3	1.72	-1.79	0.706	5.234	0.027	10.957	0.043	15.897	0.148	21.936	0.618	66.754	32.938	-0.327	0.131	1.14042	1.01334	0.64	-0.095	0.612	38.362	32.095
2020-07-28 01:57 CEST	ETH3	1.71	-1.75	0.717	5.222	0.028	10.991	0.06	15.93	0.125	22.033	0.466	78.47	34.102	-0.316	0.12	1.13622	1.01085	0.651	-0.069	0.478	49.709	33.231
2020-07-28 10:37 CEST	ETH3	1.73	-1.75	0.754	5.236	0.034	10.985	0.074	15.968	0.144	21.615	0.574	83.762	37.137	-0.288	0.138	1.17212	1.02543	0.688	-0.465	0.561	54.855	36.14
2020-07-28 11:19 CEST	ETH3	1.7	-1.74	0.77	5.211	0.031	10.998	0.05	15.967	0.195	21.52	0.551	74.02	29.483	-0.276	0.168	1.18285	1.02997	0.704	-0.585	0.562	45.375	28.751
2020-07-28 19:49 CEST	ETH3	1.69	-1.8	0.674	5.201	0.029	10.937	0.071	15.819	0.199	21.634	0.533	62.51	27.618	-0.35	0.159	1.18143	1.02254	0.608	-0.351	0.581	34.307	26.96
2020-07-28 20:31 CEST	ETH3	1.74	-1.74	0.653	5.244	0.036	10.999	0.049	15.908	0.157	21.634	0.573	81.662	36.09	-0.368	0.133	1.17841	1.02035	0.587	-0.474	0.586	52.776	35.18
2020-07-29 20:37 CEST	ETH3	1.71	-1.72	0.635	5.217	0.037	11.011	0.046	15.882	0.19	21.578	0.625	108.195	39.429	-0.378	0.174	1.18457	1.01642	0.569	-0.553	0.636	78.602	38.333
2020-07-29 21:19 CEST	ETH3	1.72	-1.69	0.662	5.228	0.03	11.044	0.044	15.947	0.154	21.719	0.685	99.033	38.145	-0.356	0.136	1.18281	1.01757	0.596	-0.48	0.702	69.606	37.113
2020-07-29 22:00 CEST	ETH3	1.72	-1.75	0.707	5.225	0.034	10.98	0.034	15.917	0.16	21.693	0.627	125.538	38.26	-0.321	0.144	1.18671	1.02156	0.641	-0.378	0.651	95.541	37.223
2020-07-29 22:41 CEST	ETH3	1.73	-1.74	0.715	5.24	0.036	10.999	0.032	15.958	0.151	21.656	0.452	106.179	35.928	-0.314	0.144	1.18193	1.02032	0.649	-0.452	0.466	76.642	34.98
2020-07-30 07:49 CEST	ETH3	1.75	-1.71	0.646	5.259	0.037	11.026	0.043	15.942	0.176	21.47	0.631	65.928	42.521	-0.376	0.164	1.17807	1.02329	0.58	-0.688	0.656	37.394	41.464
2020-07-31 21:42 CEST	ETH3	1.72	-1.74	0.665	5.223	0.034	10.988	0.05	15.869	0.153	21.633	0.604	86.1	34.686	-0.374	0.151	1.21819	1.05536	0.599	-0.453	0.613	57.141	33.803
2020-07-31 22:24 CEST	ETH3	1.7	-1.75	0.732	5.213	0.03	10.98	0.044	15.901	0.148	21.433	0.623	89.601	34.852	-0.325	0.146	1.23139	1.06603	0.666	-0.633	0.64	60.577	33.963
2020-07-31 23:06 CEST	ETH3	1.71	-1.79	0.677	5.218	0.035	10.952	0.054	15.837	0.193	21.342	0.64	97.63	42.512	-0.366	0.157	1.22299	1.05815	0.611	-0.667	0.595	68.441	41.339
2020-08-01 16:38 CEST	ETH3	1.71	-1.8	0.654	5.216	0.034	10.939	0.039	15.806	0.17	21.424	0.638	50.142	46.749	-0.381	0.147	1.21666	1.05228	0.588	-0.562	0.637	22.248	45.557
2020-08-13 12:47 CEST	ETH3	1.71	-1.75	0.715	5.223	0.038	10.991	0.037	15.954	0.178	21.806	0.593	159.074	54.094	-0.294	0.166	1.12963	0.980843	0.649	-0.29	0.616	128.157	52.566
2020-08-13 13:30 CEST	ETH3	1.68	-1.81	0.742	5.192	0.031	10.934	0.033	15.886	0.141	21.681	0.491	109.2	42.322	-0.272	0.12	1.13657	0.985736	0.676	-0.299	0.495	79.772	41.142
2020-08-13 14:16 CEST	ETH3	1.72	-1.75	0.682	5.227	0.034	10.996	0.047	15.936	0.157	21.625	0.462	134.372	49.373	-0.32	0.132	1.12394	0.975642	0.616	-0.478	0.47	104.098	47.971
2020-08-13 14:58 CEST	ETH3	1.66	-1.82	0.715	5.179	0.019	10.925	0.016	15.843	0.142	21.785	0.383	96.356	34.61	-0.294	0.133	1.13424	0.982229	0.649	-0.18	0.385	67.302	33.672
2020-08-13 20:44 CEST	ETH3	1.71	-1.79	0.643	5.223	0.036	10.965	0.044	15.86	0.176	21.656	0.498	113.392	41.227	-0.36	0.165	1.14675	0.990107	0.577	-0.385	0.496	83.752	40.082
2020-08-13 21:27 CEST	ETH3	1.7	-1.77	0.694	5.212	0.03	10.987	0.038	15.913	0.179	21.898	0.551	102.437	34.206	-0.319	0.154	1.15617	0.996793	0.628	-0.191	0.575	73.055	33.252
2020-08-13 22:10 CEST	ETH3	1.73	-1.74	0.768	5.245	0.031	11.01	0.046	16.029	0.138	21.74	0.645	107.558	35.564	-0.26	0.132	1.16415	1.0045	0.702	-0.393	0.686	77.954	34.6
2020-08-13 22:53 CEST	ETH3	1.69	-1.78	0.757	5.207	0.025	10.979	0.034	15.951	0.162	21.809	0.548	96.594	32.569	-0.268	0.159	1.15593	1.00089	0.691	-0.264	0.551	67.389	31.664
2020-08-14 08:14 CEST	ETH3	1.72	-1.73	0.653	5.235	0.031	11.022	0.037	15.917	0.153	21.493	0.543	80.435	31.701	-0.372	0.139	1.17702	1.02441	0.587	-0.658	0.56	51.545	30.903
2020-08-14 08:56 CEST	ETH3	1.71	-1.74	0.658	5.225	0.028	11.009	0.042	15.895	0.173	21.544	0.603	86.11	25.749	-0.371	0.167	1.19069	1.03361	0.592	-0.582	0.64	57.105	25.073
2020-08-14 15:17 CEST	ETH3	1.69	-1.77	0.714	5.21	0.031	10.977	0.05	15.873	0.154	21.105	0.804	59.711	34.673	-0.346	0.157	1.21759	1.06996	0.648	-0.949	0.852	31.492	33.806
2020-08-14 15:59 CEST	ETH3	1.72	-1.74	0.748	5.239	0.029	11.007	0.044	15.957	0.186	21.477	0.536	58.653	26.251	-0.323	0.152	1.22824	1.07824	0.682	-0.643	0.567	30.37	25.589
2020-08-14 16:41 CEST	ETH3	1.73	-1.73	0.729	5.239	0.03	11.012	0.041	15.947	0.123	21.254	0.759	64.312	37.267	-0.338	0.133	1.22193	1.07539	0.663	-0.872	0.795	35.868	36.331
2020-08-14 17:23 CEST	ETH3	1.74	-1.65	0.694	5.253	0.036	11.09	0.034	16.011	0.149	21.314	0.585	69.946	40.801	-0.364	0.135	1.20876	1.0686	0.628	-0.967	0.614	41.179	39.744
2020-08-17 20:20 CEST	ETH3	1.71	-1.82	0.76	5.221	0.038	10.922	0.038	15.847	0.189	22.139	0.497	90.665	38.371	-0.329	0.164	1.24866	1.10449	0.694	0.172	0.475	61.721	37.325
2020-08-17 21:01 CEST	ETH3	1.75	-1.72	0.633	5.261	0.037	11.016	0.061	15.883	0.154	22.104	0.553	90.675	41.654	-0.426	0.167	1.22213	1.08799	0.567	-0.048	0.533	61.491	40.488
2020-08-17 21:42 CEST	ETH3	1.73	-1.78	0.708	5.238	0.034	10.958	0.043	15.861	0.137	22.095	0.637	93.07	32.683	-0.368	0.146	1.2251	1.09238	0.642	0.058	0.609	63.969	31.798
2020-08-17 22:24 CEST	ETH3	1.74	-1.7	0.636	5.248	0.036	11.038	0.056	15.895	0.185	22.123	0.615	96.694	33.468	-0.424	0.177	1.21041	1.08293	0.57	-0.074	0.556	67.317	32.533
2020-08-18 18:34 CEST	ETH3	1.69	-1.85	0.619	5.202	0.036	10.889	0.048	15.683	0.148	21.105	0.628	67.52	33.947	-0.439	0.132	1.17628	1.06897	0.553	-0.773	0.64	39.28	33.076
2020-08-19 03:12 CEST	ETH3	1.68	-1.8	0.654	5.194	0.037	10.935	0.061	15.748	0.151	21.18	0.642	65.276	35.333	-0.411	0.16	1.17299	1.07006	0.588	-0.792	0.663	37.011	34.397
2020-08-19 03:54 CEST	ETH3	1.75	-1.69	0.623	5.263	0.044	11.039	0.061	15.897	0.152	21.102	0.567	75.211	37.65	-0.436	0.142	1.16793	1.0671	0.557	-1.074	0.587	46.393	36.622
2020-08-19 22:18 CEST	ETH3	1.66	-1.87	0.709	5.171	0.024	10.861	0.075	15.696	0.128	21.313	0.567	105.586	40.021	-0.368	0.116	1.12602	1.05744	0.643	-0.516	0.565	76.431	38.964
2020-08-19 23:01 CEST	ETH3	1.69	-1.8	0.662	5.205	0.036	10.939	0.063	15.765	0.193	21.109	0.608	138.519	42.379	-0.411	0.164	1.12114	1.0567	0.596	-0.871	0.589	108.286	41.219
2020-08-19 23:43 CEST	ETH3	1.71	-1.73	0.663	5.224	0.037	11	0.051	15.844	0.172	21.407	0.639	116.147	44.873	-0.411	0.155	1.13287	1.06311	0.597	-0.699	0.676	86.358	43.663
2020-08-20 00:25 CEST	ETH3	1.7	-1.81	0.705	5.208	0.03	10.925	0.036	15.786	0.15	21.182	0.687	108.035	39.538	-0.379	0.147	1.14322	1.0724	0.639	-0.77	0.708	78.642	38.528
2020-08-20 09:00 CEST	ETH3	1.68	-1.79	0.756	5.193	0.026	10.938	0.029	15.817	0.139	21.616	0.562	112.653	40.819	-0.345	0.139	1.17636	1.09572	0.69	-0.371	0.583	83.127	39.774
2020-08-20 09:42 CEST	ETH3	1.69	-1.85	0.7	5.2	0.03	10.881	0.074	15.724	0.192	21.373	0.659	113.251	28.22	-0.39	0.158	1.17526	1.09256	0.634	-0.496	0.57	83.818	27.477
2020-08-20 18:07 CEST	ETH3	1.69	-1.77	0.723	5.207	0.031	10.961	0.042	15.83	0.127	21.475	0.79	87.261	37.35	-0.369	0.118	1.17844	1.09271	0.657	-0.555	0.822	58.345	36.416
2020-08-20 18:49 CEST	ETH3	1.69	-1.72	0.714	5.207	0.028	11.012	0.035	15.876	0.149	21.681	0.596	89.363	33.835	-0.375	0.127	1.17162	1.08749	0.648	-0.455	0.606	60.284	32.973
2020-08-24 21:14 CEST	ETH3	1.74	-1.74	0.611	5.251	0.037	10.993	0.06	15.83	0.177	21.608	0.573	36.464	48.009	-0.446	0.194	1.14046	1.05386	0.545	-0.488	0.614	8.793	46.826
2020-08-24 22:41 CEST	ETH3	1.75	-1.7	0.706	5.262	0.035	11.031	0.04	15.958	0.137	21.777	0.696	36.91	37.821	-0.368	0.151	1.15836	1.06562	0.64	-0.397	0.721	9.138	36.872
2020-08-24 23:24 CEST	ETH3	1.71	-1.73	0.738	5.227	0.035	11.005	0.042	15.921	0.125	21.914	0.51	53.158	35.146	-0.343	0.155	1.16592	1.07151	0.672	-0.213	0.523	25.041	34.263
2020-08-25 08:04 CEST	ETH3	1.7	-1.7	0.656	5.218	0.035	11.032	0.052	15.872	0.141	22.039	0.563	35.896	41.907	-0.409	0.119	1.17181	1.06966	0.59	-0.144	0.595	8.197	40.869
2020-08-25 08:46 CEST	ETH3	1.73	-1.7	0.607	5.24	0.038	11.036	0.056	15.858	0.128	21.575	0.564	37.475	42.821	-0.45	0.124	1.16464	1.06506	0.541	-0.606	0.576	9.703	41.788
2020-08-25 17:16 CEST	ETH3	1.73	-1.73	0.596	5.244	0.035	11.01	0.05	15.834	0.145	21.76	0.6	42.352	45.5	-0.452	0.132	1.14749	1.04898	0.53	-0.373	0.647	14.497	44.389
2020-08-26 20:22 CEST	ETH3	1.73	-1.77	0.721	5.25	0.04	10.985	0.052	15.918	0.173	22.188	0.423	127.24	36.27	-0.351	0.163	1.18387	1.07025	0.655	0.094	0.441	97.157	35.315
2020-08-26 21:03 CEST	ETH3	1.72	-1.74	0.701	5.243	0.047	11.02	0.067	15.929	0.165	22.192	0.55	125.935	53.355	-0.366	0.162	1.1875	1.07063	0.635	0.031	0.559	95.82	51.876
2020-08-26 21:45 CEST	ETH3	1.72	-1.73	0.747	5.243	0.039	11.024	0.068	15.97	0.189	22.061	0.575	122.836	36.101	-0.331	0.144	1.19757	1.07717	0.681	-0.106	0.543	92.798	35.189
2020-08-27 06:48 CEST	ETH3	1.74	-1.72	0.746	5.26	0.035	11.038	0.044	16.005	0.17	22.205	0.598	142.396	46.2	-0.327	0.153	1.2048	1.07416	0.68	0.007	0.574	111.781	44.916
2020-08-27 07:29 CEST	ETH3	1.68	-1.8	0.75	5.203	0.026	10.962	0.037	15.872	0.194	21.955	0.478	119.927	34.523	-0.324	0.169	1.21549	1.07825	0.684	-0.087	0.458	90.144	33.589
2020-08-27 19:00 CEST	ETH3	1.7	-1.78	0.643	5.222	0.035	10.985	0.055	15.834	0.153	21.753	0.616	38.877	44.232	-0.405	0.145	1.19097	1.05868	0.577	-0.33	0.627	11.188	43.144
2020-08-28 20:23 CEST	ETH3	1.75	-1.76	0.612	5.273	0.049	11.005	0.067	15.89	0.172	21.24	0.813	66.012	50.489	-0.422	0.144	1.18146	1.04468	0.546	-0.872	0.88	37.501	49.202
2020-08-28 21:05 CEST	ETH3	1.7	-1.79	0.742	5.228	0.031	10.975	0.043	15.916	0.15	21.737	0.624	103.839	39.723	-0.321	0.136	1.21539	1.06552	0.676	-0.326	0.656	74.428	38.698
2020-08-28 21:47 CEST	ETH3	1.71	-1.77	0.757	5.239	0.035	10.994	0.048	15.957	0.169	21.716	0.631	99.826	39.515	-0.309	0.147	1.22448	1.06976	0.691	-0.384	0.673	70.471	38.493
2020-08-28 22:29 CEST	ETH3	1.7	-1.75	0.675	5.225	0.032	11.009	0.043	15.9	0.126	21.766	0.58	107.654	36.524	-0.366	0.109	1.18708	1.04292	0.609	-0.364	0.606	78.075	35.595
2020-08-29 06:54 CEST	ETH3	1.71	-1.74	0.665	5.242	0.034	11.022	0.054	15.923	0.151	21.882	0.727	95.74	40.101	-0.373	0.139	1.17899	1.03937	0.599	-0.277	0.768	66.435	39.121
2020-08-29 07:35 CEST	ETH3	1.73	-1.75	0.645	5.253	0.04	11.011	0.063	15.908	0.176	21.359	0.656	75.557	40.638	-0.389	0.156	1.17317	1.0359	0.579	-0.768	0.703	46.8	39.636
2020-08-29 15:56 CEST	ETH3	1.73	-1.78	0.729	5.257	0.043	10.98	0.057	15.947	0.176	21.56	0.741	83.585	44.597	-0.325	0.164	1.18285	1.04703	0.663	-0.509	0.78	54.674	43.51
2020-08-29 16:38 CEST	ETH3	1.73	-1.71	0.717	5.253	0.036	11.05	0.054	16.003	0.151	21.886	0.613	90.012	53.53	-0.334	0.149	1.16812	1.04039	0.651	-0.328	0.644	60.792	52.215
Average value:		1.71151	-1.75235	0.690239															0.624239
Standard deviation:		0.0489778	0.102441	0.041567															0.041567
Standard error:		0.00296972	0.00621137	0.00252037															0.00252037
Number of replicates:		272

## Sheet: ETH4
Replicate ID	Standard name	δ13C VPDB (Final)	δ18O VPDB (Final)	Δ47 CDES25 (Final)	δ45 WG (PBL)	δ45 WG (PBL) SD	δ46 WG (PBL)	δ46 WG (PBL) SD	δ47 WG (PBL)	δ47 WG (PBL) SD	δ48 WG (PBL)	δ48 WG (PBL) SD	δ49 WG (PBL)	δ49 WG (PBL) SD	Δ47 WG (PBL)	Δ47 WG (PBL) SD	ETF Slope	ETF Intercept	Δ47 CDES70 (ETF)	Δ48 WG (PBL)	Δ48 WG (PBL) SD	Δ49 WG (PBL)	Δ49 WG (PBL) SD
2019-04-11 12:45 CEST	ETH4	-10.17	-18.71	0.491	-5.474	0.008	-4.892	0.019	-10.742	0.103	-10.473	0.733	148.951	24.723	-0.317	0.098	1.09454	0.829389	0.425	-0.721	0.756	166.881	25.113
2019-04-11 13:26 CEST	ETH4	-10.17	-18.73	0.521	-5.469	0.01	-4.904	0.021	-10.722	0.099	-10.555	0.634	125.253	23.439	-0.29	0.097	1.09454	0.829389	0.455	-0.78	0.638	142.833	23.805
2019-04-11 14:12 CEST	ETH4	-10.21	-18.81	0.563	-5.516	0.014	-4.986	0.03	-10.812	0.137	-11.738	0.845	162.487	34.699	-0.25	0.128	1.09454	0.829389	0.497	-1.81	0.847	180.9	35.228
2019-04-11 14:52 CEST	ETH4	-10.14	-18.62	0.536	-5.442	0.01	-4.798	0.013	-10.578	0.104	-11.131	0.805	144.848	25.127	-0.277	0.107	1.09454	0.829389	0.47	-1.573	0.82	162.459	25.524
2019-04-11 15:30 CEST	ETH4	-10.17	-18.75	0.543	-5.473	0.008	-4.925	0.016	-10.727	0.099	-10.739	0.723	107.163	27.87	-0.269	0.102	1.09454	0.829389	0.477	-0.921	0.742	124.514	28.311
2019-04-11 16:08 CEST	ETH4	-10.22	-18.78	0.557	-5.522	0.01	-4.96	0.023	-10.799	0.106	-10.84	0.807	123.49	28.22	-0.256	0.101	1.09454	0.829389	0.491	-0.953	0.838	141.236	28.67
2019-04-13 13:19 CEST	ETH4	-10.16	-18.7	0.472	-5.469	0.01	-4.88	0.018	-10.503	0.107	-10.446	0.656	264.235	26.668	-0.091	0.106	0.683143	0.517619	0.406	-0.716	0.656	283.928	27.094
2019-04-13 13:58 CEST	ETH4	-10.14	-18.66	0.477	-5.451	0.011	-4.849	0.025	-10.447	0.105	-10.088	0.589	294.175	29.413	-0.085	0.106	0.683143	0.517619	0.411	-0.419	0.613	314.226	29.863
2019-04-13 14:46 CEST	ETH4	-10.23	-18.89	0.423	-5.543	0.014	-5.076	0.034	-10.839	0.117	-10.937	0.575	233.082	24.185	-0.161	0.102	0.683143	0.517619	0.357	-0.818	0.58	252.873	24.556
2019-04-13 15:27 CEST	ETH4	-10.2	-18.78	0.49	-5.51	0.011	-4.963	0.02	-10.6	0.115	-10.758	0.572	284.791	18.422	-0.065	0.112	0.683143	0.517619	0.424	-0.866	0.585	305.074	18.703
2019-04-13 16:07 CEST	ETH4	-10.26	-18.94	0.406	-5.577	0.021	-5.134	0.052	-10.955	0.137	-10.722	0.613	390.146	23.179	-0.185	0.116	0.683143	0.517619	0.34	-0.485	0.586	412.672	23.497
2019-04-13 16:53 CEST	ETH4	-10.12	-18.62	0.49	-5.433	0.011	-4.802	0.021	-10.365	0.088	-11.476	0.635	308.197	24.757	-0.066	0.09	0.683143	0.517619	0.424	-1.913	0.651	328.319	25.126
2019-05-01 03:59 CEST	ETH4	-10.16	-18.65	0.499	-5.427	0.013	-4.762	0.032	-10.542	0.109	-10.337	0.765	118.621	15.552	-0.292	0.104	1.14271	0.756199	0.433	-0.845	0.768	135.728	15.785
2019-05-01 04:38 CEST	ETH4	-10.17	-18.73	0.479	-5.444	0.011	-4.844	0.027	-10.658	0.103	-10.595	0.699	109.276	19.54	-0.31	0.11	1.14271	0.756199	0.413	-0.939	0.715	126.445	19.832
2019-05-01 06:04 CEST	ETH4	-10.26	-18.82	0.428	-5.527	0.009	-4.936	0.028	-10.877	0.104	-10.963	0.688	48.943	17.397	-0.354	0.108	1.14271	0.756199	0.362	-1.128	0.69	65.465	17.672
2019-05-01 06:44 CEST	ETH4	-10.22	-18.85	0.438	-5.491	0.012	-4.963	0.029	-10.858	0.12	-10.788	0.656	77.914	16.096	-0.345	0.107	1.14271	0.756199	0.372	-0.896	0.664	94.909	16.328
2019-05-01 07:23 CEST	ETH4	-10.18	-18.72	0.478	-5.45	0.013	-4.833	0.029	-10.654	0.095	-10.893	0.758	91.897	18.779	-0.311	0.087	1.14271	0.756199	0.412	-1.263	0.776	108.779	19.088
2019-05-03 11:11 CEST	ETH4	-10.27	-18.92	0.466	-5.553	0.012	-5.073	0.027	-11.009	0.108	-10.766	0.621	50.988	26.46	-0.325	0.104	0.863857	0.694184	0.4	-0.653	0.623	67.862	26.876
2019-05-03 11:51 CEST	ETH4	-10.21	-18.79	0.492	-5.49	0.01	-4.935	0.032	-10.779	0.095	-10.263	0.745	83.352	39.686	-0.295	0.099	0.863857	0.694184	0.426	-0.422	0.777	100.372	40.319
2019-05-03 12:36 CEST	ETH4	-10.16	-18.71	0.471	-5.44	0.013	-4.856	0.036	-10.676	0.14	-10.973	0.687	73.901	19.901	-0.32	0.13	0.863857	0.694184	0.405	-1.297	0.697	90.542	20.2
2019-05-03 13:16 CEST	ETH4	-10.17	-18.7	0.451	-5.456	0.011	-4.851	0.026	-10.71	0.086	-10.869	0.588	64.597	19.986	-0.343	0.093	0.863857	0.694184	0.385	-1.202	0.597	81.103	20.303
2019-05-03 13:56 CEST	ETH4	-10.21	-18.83	0.471	-5.498	0.015	-4.978	0.034	-10.854	0.124	-10.816	0.85	70.913	26.363	-0.319	0.116	0.863857	0.694184	0.405	-0.894	0.858	87.838	26.736
2019-05-03 14:36 CEST	ETH4	-10.19	-18.76	0.524	-5.471	0.014	-4.906	0.033	-10.696	0.113	-10.702	0.741	73.821	30.858	-0.259	0.107	0.863857	0.694184	0.458	-0.923	0.738	90.604	31.307
2019-06-14 13:07 CEST	ETH4	-10.25	-18.85	0.478	-6.023	0.014	-6.582	0.03	-12.503	0.111	-13.927	0.781	118.244	19.4	0.143	0.111	1.11571	0.343147	0.412	-0.817	0.814	140.166	19.793
2019-06-14 13:45 CEST	ETH4	-10.16	-18.69	0.541	-5.932	0.013	-6.426	0.033	-12.203	0.097	-6.382	0.527	175.714	21.595	0.198	0.104	1.11571	0.343147	0.475	6.512	0.527	198.276	22.016
2019-06-14 14:25 CEST	ETH4	-10.18	-18.76	0.575	-5.952	0.017	-6.495	0.034	-12.261	0.139	-12.658	0.964	146.622	23.691	0.228	0.127	1.11571	0.343147	0.509	0.293	0.99	168.81	24.174
2019-06-14 15:10 CEST	ETH4	-10.17	-18.74	0.491	-5.945	0.013	-6.473	0.033	-12.306	0.117	-13.438	0.843	137.131	19.045	0.153	0.09	1.11571	0.343147	0.425	-0.541	0.88	159.077	19.451
2019-06-14 15:52 CEST	ETH4	-10.26	-18.9	0.44	-6.032	0.016	-6.64	0.032	-12.601	0.138	-14.409	0.636	113.349	14.638	0.11	0.132	1.11571	0.343147	0.374	-1.188	0.651	135.316	14.943
2019-06-17 12:51 CEST	ETH4	-10.26	-18.9	0.669	-6.057	0.021	-6.718	0.051	-12.519	0.13	-16.365	0.658	58.096	31.151	0.297	0.111	1.11399	0.252104	0.603	-3.015	0.662	79.169	31.786
2019-06-17 14:52 CEST	ETH4	-10.29	-18.9	0.578	-6.086	0.012	-6.716	0.028	-12.628	0.099	-13.568	0.356	103.755	15.769	0.215	0.093	1.11399	0.252104	0.512	-0.183	0.389	125.767	16.033
2019-06-17 15:36 CEST	ETH4	-10.16	-18.72	0.652	-5.953	0.013	-6.527	0.033	-12.24	0.125	-13.747	0.547	144.911	15.586	0.282	0.118	1.11399	0.252104	0.586	-0.746	0.57	167.141	15.916
2019-06-17 16:16 CEST	ETH4	-10.26	-18.9	0.61	-6.051	0.013	-6.711	0.036	-12.558	0.113	-14.373	0.459	128.275	11.965	0.244	0.114	1.11399	0.252104	0.544	-1.01	0.51	150.722	12.174
2019-06-19 12:32 CEST	ETH4	-10.31	-18.98	0.48	-6.042	0.015	-6.669	0.031	-12.578	0.119	-16.239	0.509	54.409	18.453	0.173	0.141	0.868068	0.336319	0.414	-2.986	0.543	75.287	18.839
2019-06-19 13:12 CEST	ETH4	-10.31	-18.98	0.589	-6.04	0.014	-6.672	0.032	-12.456	0.111	-14.68	0.494	199.432	17.43	0.298	0.107	0.868068	0.336319	0.523	-1.399	0.52	223.187	17.782
2019-06-19 13:52 CEST	ETH4	-10.22	-18.83	0.57	-5.948	0.012	-6.513	0.028	-12.23	0.098	-14.027	0.458	171.458	16.874	0.273	0.107	0.868068	0.336319	0.504	-1.057	0.504	194.165	17.224
2019-06-19 14:31 CEST	ETH4	-10.26	-18.89	0.481	-5.986	0.015	-6.575	0.035	-12.428	0.099	-14.219	0.725	133.921	12.409	0.173	0.12	0.868068	0.336319	0.415	-1.127	0.78	156.087	12.674
2019-06-19 15:15 CEST	ETH4	-10.22	-18.85	0.443	-5.949	0.012	-6.533	0.022	-12.394	0.075	-14.21	0.469	98.82	15.507	0.128	0.087	0.868068	0.336319	0.377	-1.203	0.496	120.163	15.803
2019-06-21 14:22 CEST	ETH4	-10.34	-19.06	0.386	-6.103	0.016	-6.808	0.034	-12.803	0.147	-15.152	0.503	105.408	12.319	0.145	0.134	0.807347	0.295097	0.32	-1.605	0.54	127.678	12.535
2019-06-21 16:29 CEST	ETH4	-10.2	-18.77	0.399	-5.956	0.014	-6.519	0.028	-12.359	0.126	-15.467	0.564	92.025	13.692	0.157	0.127	0.807347	0.295097	0.333	-2.504	0.587	113.216	13.98
2019-06-21 17:08 CEST	ETH4	-10.25	-18.83	0.417	-6.011	0.014	-6.582	0.025	-12.453	0.114	-15.716	0.771	110.299	22.328	0.182	0.122	0.807347	0.295097	0.351	-2.629	0.814	132.052	22.797
2019-09-10 12:26 CEST	ETH4	-10.36	-19.07	0.475	-6.06	0.023	-6.754	0.169	-12.998	0.188	-15.489	0.824	-157.947	50.032	-0.149	0.089	1.1258	0.576544	0.409	-2.055	0.617	-141.125	50.823
2019-09-10 13:04 CEST	ETH4	-10.32	-18.91	0.508	-6.017	0.009	-6.596	0.061	-12.77	0.119	-12.179	0.578	-94.472	21.452	-0.119	0.116	1.1258	0.576544	0.442	0.983	0.504	-76.701	21.863
2019-09-11 11:19 CEST	ETH4	-10.33	-18.92	0.54	-6.033	0.023	-6.606	0.143	-12.767	0.222	-14.195	0.787	-130.995	38.033	-0.091	0.115	1.1258	0.576544	0.474	-1.041	0.663	-113.916	38.588
2019-09-11 11:58 CEST	ETH4	-10.33	-18.94	0.508	-6.028	0.019	-6.621	0.134	-12.806	0.217	-15.173	0.726	-109.177	30.007	-0.119	0.13	1.1258	0.576544	0.442	-2.001	0.582	-91.644	30.421
Average value:		-10.2234	-18.815	0.499909															0.433909
Standard deviation:		0.0617174	0.111157	0.0635364															0.0635364
Standard error:		0.00930425	0.0167575	0.00957847															0.00957847
Number of replicates:		44

## Sheet: IAEA-C2
Replicate ID	Standard name	δ13C VPDB (Final)	δ18O VPDB (Final)	Δ47 CDES25 (Final)	δ45 WG (PBL)	δ45 WG (PBL) SD	δ46 WG (PBL)	δ46 WG (PBL) SD	δ47 WG (PBL)	δ47 WG (PBL) SD	δ48 WG (PBL)	δ48 WG (PBL) SD	δ49 WG (PBL)	δ49 WG (PBL) SD	Δ47 WG (PBL)	Δ47 WG (PBL) SD	ETF Slope	ETF Intercept	Δ47 CDES70 (ETF)	Δ48 WG (PBL)	Δ48 WG (PBL) SD	Δ49 WG (PBL)	Δ49 WG (PBL) SD
2020-04-08 10:15 CEST	IAEA-C2	-8.23	-9.08	0.633	-3.902	0.006	3.041	0.019	-1.031	0.151	4.975	0.459	54.77	23.759	0.016	0.155	1.08541	0.550342	0.567	-1.111	0.474	52.871	23.72
2020-04-08 10:54 CEST	IAEA-C2	-8.28	-9.26	0.677	-3.958	0.011	2.864	0.02	-1.222	0.133	5.241	0.594	56.848	33.224	0.056	0.129	1.08541	0.550342	0.611	-0.493	0.595	55.374	33.171
2020-04-10 09:31 CEST	IAEA-C2	-8.1	-9.06	0.639	-3.79	0.009	3.064	0.014	-0.891	0.121	7.372	0.538	57.988	28.989	0.017	0.12	1.10228	0.553854	0.573	1.226	0.542	55.91	28.922
2020-04-10 10:08 CEST	IAEA-C2	-8.3	-9.04	0.668	-3.973	0.007	3.091	0.017	-1.029	0.123	7.561	0.478	49.415	25.082	0.043	0.128	1.10228	0.553854	0.602	1.362	0.465	47.505	25.042
2020-04-14 14:45 CEST	IAEA-C2	-8.3	-9.04	0.605	-3.973	0.008	3.088	0.017	-1.087	0.137	5.848	0.526	46.575	42.993	-0.013	0.134	1.11656	0.5538	0.539	-0.336	0.527	44.673	42.904
2020-04-14 15:22 CEST	IAEA-C2	-8.21	-8.99	0.643	-3.891	0.009	3.132	0.019	-0.925	0.116	7.684	0.586	63.817	30.523	0.021	0.12	1.11656	0.5538	0.577	1.401	0.583	61.7	30.462
2020-04-16 12:08 CEST	IAEA-C2	-8.26	-9.05	0.614	-3.926	0.011	3.089	0.02	-1.028	0.144	6.05	0.416	36.303	26.769	-0.003	0.147	1.1291	0.551307	0.548	-0.138	0.417	34.367	26.72
2020-04-16 12:47 CEST	IAEA-C2	-8.23	-9.03	0.642	-3.896	0.009	3.108	0.014	-0.954	0.118	7.373	0.65	52.591	29.459	0.022	0.121	1.1291	0.551307	0.576	1.14	0.643	50.552	29.388
2020-04-20 09:22 CEST	IAEA-C2	-8.3	-9.01	0.626	-3.933	0.008	3.149	0.014	-0.959	0.147	5.865	0.465	63.33	26.492	0.014	0.152	1.09556	0.544298	0.56	-0.441	0.476	61.227	26.442
2020-04-20 09:59 CEST	IAEA-C2	-8.32	-9.03	0.677	-3.956	0.007	3.124	0.012	-0.96	0.121	6.132	0.515	45.012	30.45	0.061	0.123	1.09556	0.544298	0.611	-0.125	0.515	43.02	30.379
2020-04-22 10:13 CEST	IAEA-C2	-8.29	-9.03	0.657	-3.924	0.007	3.117	0.016	-0.95	0.141	5.315	0.517	38.693	34.48	0.046	0.14	1.08018	0.541672	0.591	-0.923	0.509	36.694	34.409
2020-04-22 10:52 CEST	IAEA-C2	-8.29	-9.06	0.616	-3.922	0.009	3.092	0.018	-1.009	0.12	6.892	0.466	55.453	21.964	0.008	0.118	1.08018	0.541672	0.55	0.694	0.457	53.471	21.917
2020-06-08 14:08 CEST	IAEA-C2	-8.3	-9.04	0.712	-3.951	0.011	3.11	0.021	-0.974	0.162	5.245	0.545	61.073	28.547	0.057	0.156	1.16988	0.579339	0.646	-0.978	0.533	59.077	28.478
2020-06-08 14:48 CEST	IAEA-C2	-8.31	-9.09	0.745	-3.962	0.009	3.061	0.015	-1.006	0.146	5.079	0.554	71.187	27.477	0.085	0.144	1.16988	0.579339	0.679	-1.045	0.543	69.287	27.427
2020-06-10 12:17 CEST	IAEA-C2	-8.2	-8.94	0.727	-3.852	0.013	3.213	0.019	-0.741	0.11	16.123	1.37	135.199	30.217	0.086	0.114	1.10823	0.565678	0.661	9.624	1.345	132.713	30.136
2020-06-10 12:55 CEST	IAEA-C2	-8.34	-9.31	0.785	-3.996	0.009	2.833	0.033	-1.21	0.124	11.986	1.079	129.612	26.274	0.138	0.125	1.10823	0.565678	0.719	6.276	1.037	128.152	26.223
2020-06-10 13:34 CEST	IAEA-C2	-8.13	-8.98	0.686	-3.791	0.012	3.163	0.026	-0.763	0.139	11.503	0.956	128.318	22.995	0.049	0.144	1.10823	0.565678	0.62	5.134	0.922	125.883	22.921
2020-06-10 14:11 CEST	IAEA-C2	-8.26	-9.03	0.74	-3.918	0.011	3.113	0.024	-0.896	0.134	11.923	1.017	103.446	30.777	0.098	0.134	1.10823	0.565678	0.674	5.653	0.992	101.325	30.711
2020-06-11 09:18 CEST	IAEA-C2	-8.26	-9.07	0.678	-3.914	0.007	3.073	0.018	-0.987	0.111	6.878	0.53	41.139	23.121	0.042	0.112	1.11384	0.565214	0.612	0.718	0.532	39.214	23.068
2020-06-11 12:06 CEST	IAEA-C2	-8.32	-9.19	0.65	-3.977	0.014	2.954	0.026	-1.193	0.136	6.235	0.521	36.955	25.04	0.017	0.132	1.11384	0.565214	0.584	0.317	0.527	35.348	24.975
2020-06-12 00:49 CEST	IAEA-C2	-8.12	-8.83	0.718	-3.785	0.009	3.302	0.016	-0.596	0.12	8.129	0.636	86.432	34.142	0.074	0.115	1.12073	0.568304	0.652	1.504	0.632	83.787	34.06
2020-06-12 01:34 CEST	IAEA-C2	-8.38	-9.13	0.787	-4.041	0.019	2.991	0.04	-1.105	0.118	3.408	0.919	59.815	31.812	0.136	0.127	1.12073	0.568304	0.721	-2.567	0.985	58.172	31.847
2020-06-12 02:18 CEST	IAEA-C2	-8.25	-8.98	0.692	-3.91	0.019	3.146	0.024	-0.901	0.152	3.261	0.966	38.4	49.539	0.051	0.164	1.12073	0.568304	0.626	-3.022	0.995	36.329	49.487
2020-06-12 03:02 CEST	IAEA-C2	-8.25	-9.04	0.71	-3.913	0.01	3.082	0.018	-0.951	0.126	8.295	0.675	99.894	30.368	0.067	0.126	1.12073	0.568304	0.644	2.108	0.657	97.838	30.3
2020-06-12 12:17 CEST	IAEA-C2	-8.32	-9.16	0.72	-3.983	0.01	2.963	0.019	-1.129	0.123	5.509	0.572	30.402	31.551	0.079	0.128	1.11331	0.566223	0.654	-0.423	0.557	28.794	31.492
2020-06-12 12:57 CEST	IAEA-C2	-8.25	-9.14	0.734	-3.908	0.008	2.99	0.017	-1.012	0.122	6.804	0.481	29.732	27.529	0.092	0.125	1.11331	0.566223	0.668	0.811	0.466	27.989	27.467
2020-06-15 11:44 CEST	IAEA-C2	-8.25	-9	0.631	-3.911	0.01	3.123	0.019	-0.978	0.139	5.804	0.475	37.029	31.99	-0.002	0.145	1.10446	0.566781	0.565	-0.45	0.472	35.006	31.915
2020-06-15 12:17 CEST	IAEA-C2	-8.25	-8.99	0.657	-3.906	0.009	3.136	0.013	-0.937	0.129	6.493	0.493	32.328	40.083	0.022	0.132	1.10446	0.566781	0.591	0.21	0.487	30.283	39.996
2020-06-17 09:44 CEST	IAEA-C2	-8.31	-9.06	0.655	-3.968	0.008	3.069	0.018	-1.074	0.126	6.168	0.442	42.239	33.769	0.014	0.126	1.1019	0.573592	0.589	0.02	0.436	40.379	33.706
2020-06-19 13:45 CEST	IAEA-C2	-8.48	-9.54	0.678	-4.15	0.02	2.574	0.066	-1.724	0.176	4.141	0.776	26.945	34.95	0.037	0.132	1.07873	0.571985	0.612	-1.009	0.702	26.305	34.865
2020-06-22 12:14 CEST	IAEA-C2	-8.2	-8.92	0.761	-3.913	0.007	3.056	0.019	-0.964	0.128	7.025	0.479	34.552	35.979	0.079	0.126	1.16962	0.602674	0.695	0.899	0.473	32.672	35.9
2020-06-30 10:58 CEST	IAEA-C2	-8.24	-8.91	0.682	-3.911	0.012	3.181	0.03	-0.898	0.15	4.705	0.501	16.445	31.29	0.022	0.142	1.14516	0.591102	0.616	-1.656	0.524	14.348	31.252
2020-06-30 11:34 CEST	IAEA-C2	-8.27	-8.96	0.665	-3.937	0.01	3.134	0.035	-0.985	0.112	5.473	0.658	19.783	25.87	0.007	0.122	1.14516	0.591102	0.599	-0.8	0.687	17.801	25.853
2020-07-01 10:23 CEST	IAEA-C2	-8.16	-8.78	0.743	-3.817	0.009	3.34	0.016	-0.59	0.133	6.375	0.767	37.623	26.025	0.076	0.138	1.14343	0.589935	0.677	-0.314	0.75	35.055	25.954
2020-07-01 11:01 CEST	IAEA-C2	-8.22	-8.89	0.766	-3.874	0.008	3.237	0.013	-0.73	0.125	7.007	0.645	41.437	23.004	0.096	0.123	1.14343	0.589935	0.7	0.52	0.641	39.132	22.952
2020-07-01 11:39 CEST	IAEA-C2	-8.24	-8.89	0.739	-3.891	0.009	3.235	0.02	-0.773	0.113	6.608	0.732	38.521	20.933	0.073	0.117	1.14343	0.589935	0.673	0.127	0.738	36.246	20.887
2020-07-01 12:17 CEST	IAEA-C2	-8.24	-8.95	0.772	-3.899	0.011	3.176	0.017	-0.81	0.102	6.577	0.766	49.29	26.745	0.101	0.099	1.14343	0.589935	0.706	0.214	0.771	47.121	26.693
2020-07-02 09:51 CEST	IAEA-C2	-8.25	-8.9	0.771	-3.886	0.01	3.292	0.025	-0.687	0.153	7.048	0.544	35.658	23.042	0.098	0.154	1.14784	0.591889	0.705	0.451	0.553	33.27	23.001
2020-07-07 12:21 CEST	IAEA-C2	-8.26	-8.94	0.621	-3.873	0.008	3.312	0.024	-0.777	0.127	5.893	0.457	56.676	34.739	-0.025	0.127	1.13504	0.584265	0.555	-0.737	0.468	54.182	34.653
2020-07-07 12:57 CEST	IAEA-C2	-8.29	-8.99	0.618	-3.897	0.011	3.263	0.023	-0.853	0.142	5.82	0.488	54.383	19.966	-0.028	0.142	1.13504	0.584265	0.552	-0.713	0.494	52.022	19.913
2020-07-23 09:44 CEST	IAEA-C2	-8.25	-9.05	0.66	-4.314	0.044	3.655	0.081	-1.259	0.179	6.024	0.766	207.065	699.011	-0.387	0.147	1.0939	1.01661	0.594	-1.289	0.754	203.912	696.959
2020-07-23 10:26 CEST	IAEA-C2	-8.24	-8.97	0.706	-4.297	0.027	3.735	0.119	-1.12	0.172	6.641	0.755	210.224	612.349	-0.344	0.147	1.0939	1.01661	0.64	-0.837	0.662	206.919	610.666
2020-07-24 00:49 CEST	IAEA-C2	-8.25	-9	0.739	-4.324	0.033	3.671	0.079	-1.174	0.172	6.414	0.54	79.37	142.774	-0.307	0.135	1.13528	1.02146	0.673	-0.936	0.588	76.576	142.313
2020-07-27 12:58 CEST	IAEA-C2	-8.24	-8.95	0.794	-4.328	0.034	3.69	0.05	-1.101	0.149	7.01	0.551	27.103	38.686	-0.248	0.12	1.1293	1.0084	0.728	-0.38	0.527	24.418	38.57
2020-07-27 20:52 CEST	IAEA-C2	-8.19	-8.91	0.736	-4.285	0.043	3.728	0.075	-1.069	0.195	6.984	0.728	33.102	41.3	-0.298	0.169	1.13111	1.00733	0.67	-0.481	0.73	30.281	41.214
2020-07-27 21:35 CEST	IAEA-C2	-8.14	-8.91	0.714	-4.242	0.034	3.73	0.084	-1.043	0.223	7.368	0.638	44.154	40.506	-0.318	0.181	1.13111	1.00733	0.648	-0.105	0.619	41.249	40.378
2020-07-27 22:18 CEST	IAEA-C2	-8.26	-9.05	0.798	-4.359	0.036	3.584	0.055	-1.232	0.188	6.835	0.577	29.883	34.18	-0.244	0.161	1.13111	1.00733	0.732	-0.344	0.608	27.439	34.112
2020-07-27 23:06 CEST	IAEA-C2	-8.19	-9.09	0.771	-4.29	0.035	3.549	0.032	-1.219	0.164	6.68	0.546	32.515	40.427	-0.268	0.145	1.13111	1.00733	0.705	-0.428	0.55	30.06	40.353
2020-07-28 07:43 CEST	IAEA-C2	-8.28	-8.97	0.72	-4.377	0.033	3.653	0.052	-1.252	0.147	7.018	0.603	42.772	29.56	-0.313	0.13	1.15861	1.01689	0.654	-0.299	0.639	40.178	29.553
2020-07-28 08:26 CEST	IAEA-C2	-8.23	-8.96	0.725	-4.334	0.03	3.662	0.059	-1.195	0.153	7.243	0.502	46.299	37.166	-0.309	0.155	1.15861	1.01689	0.659	-0.094	0.549	43.631	37.167
2020-07-28 09:08 CEST	IAEA-C2	-8.2	-8.9	0.718	-4.301	0.035	3.719	0.042	-1.111	0.176	6.94	0.548	44.196	36.069	-0.315	0.163	1.15861	1.01689	0.652	-0.508	0.558	41.379	35.988
2020-07-28 09:51 CEST	IAEA-C2	-8.25	-9.01	0.793	-4.35	0.032	3.613	0.059	-1.201	0.179	6.767	0.758	50.4	33.664	-0.25	0.143	1.15861	1.01689	0.727	-0.469	0.795	47.84	33.651
2020-07-28 17:01 CEST	IAEA-C2	-8.21	-8.99	0.695	-4.321	0.035	3.625	0.065	-1.242	0.143	6.606	0.571	47.794	34.023	-0.334	0.14	1.18231	1.02378	0.629	-0.654	0.612	45.182	33.977
2020-07-28 17:43 CEST	IAEA-C2	-8.23	-8.95	0.678	-4.333	0.033	3.663	0.071	-1.232	0.15	6.644	0.547	45.67	35.593	-0.348	0.144	1.18231	1.02378	0.612	-0.692	0.556	42.999	35.56
2020-07-28 18:25 CEST	IAEA-C2	-8.25	-8.98	0.695	-4.357	0.034	3.633	0.074	-1.272	0.162	6.421	0.533	28.338	37.728	-0.334	0.142	1.18231	1.02378	0.629	-0.852	0.568	25.8	37.696
2020-07-28 19:07 CEST	IAEA-C2	-8.23	-8.92	0.668	-4.34	0.031	3.693	0.063	-1.219	0.177	6.518	0.643	41.532	28.564	-0.357	0.167	1.18231	1.02378	0.602	-0.875	0.678	38.819	28.523
2020-07-29 09:20 CEST	IAEA-C2	-8.2	-9.11	0.739	-4.317	0.03	3.501	0.037	-1.323	0.169	6.787	0.527	84.267	55.782	-0.297	0.156	1.19013	1.02649	0.673	-0.226	0.534	81.818	55.583
2020-07-29 10:03 CEST	IAEA-C2	-8.29	-9.18	0.747	-4.397	0.039	3.437	0.123	-1.461	0.22	7.112	0.54	109.935	48.647	-0.29	0.161	1.19013	1.02649	0.681	0.224	0.439	107.663	48.517
2020-07-29 17:47 CEST	IAEA-C2	-8.27	-9.04	0.709	-4.384	0.024	3.572	0.04	-1.343	0.14	6.909	0.612	58.492	39.756	-0.318	0.127	1.19357	1.02268	0.643	-0.247	0.605	56.033	39.656
2020-07-29 18:29 CEST	IAEA-C2	-8.21	-8.89	0.715	-4.32	0.034	3.719	0.037	-1.13	0.159	7.103	0.557	81.663	41.837	-0.313	0.167	1.19357	1.02268	0.649	-0.345	0.571	78.767	41.723
2020-07-29 19:10 CEST	IAEA-C2	-8.2	-8.92	0.696	-4.313	0.033	3.686	0.053	-1.17	0.117	7.184	0.451	73.005	30.97	-0.329	0.139	1.19357	1.02268	0.63	-0.201	0.454	70.193	30.912
2020-07-29 19:56 CEST	IAEA-C2	-8.21	-8.92	0.608	-4.321	0.029	3.685	0.057	-1.252	0.169	7.045	0.695	61.632	32.759	-0.403	0.16	1.19357	1.02268	0.542	-0.336	0.687	58.859	32.626
2020-07-30 04:17 CEST	IAEA-C2	-8.24	-8.9	0.688	-4.352	0.033	3.709	0.04	-1.201	0.155	6.812	0.601	31.929	35.19	-0.343	0.14	1.18605	1.02894	0.622	-0.615	0.603	29.222	35.123
2020-07-30 04:58 CEST	IAEA-C2	-8.22	-8.98	0.723	-4.328	0.031	3.625	0.044	-1.23	0.166	6.669	0.503	35.751	29.02	-0.313	0.145	1.18605	1.02894	0.657	-0.59	0.546	33.177	28.987
2020-07-30 05:40 CEST	IAEA-C2	-8.23	-8.91	0.668	-4.34	0.031	3.698	0.04	-1.217	0.145	6.92	0.533	32.561	30.514	-0.36	0.148	1.18605	1.02894	0.602	-0.486	0.561	29.862	30.471
2020-07-30 06:22 CEST	IAEA-C2	-8.27	-9.04	0.635	-4.383	0.027	3.565	0.046	-1.42	0.147	6.912	0.595	23.506	36.887	-0.388	0.141	1.18605	1.02894	0.569	-0.229	0.606	21.142	36.807
2020-07-31 09:31 CEST	IAEA-C2	-8.27	-9.07	0.654	-4.386	0.042	3.533	0.055	-1.439	0.174	6.741	0.507	103.738	48.643	-0.373	0.168	1.18928	1.03122	0.588	-0.334	0.532	101.258	48.453
2020-08-01 13:52 CEST	IAEA-C2	-8.22	-8.96	0.717	-4.329	0.034	3.648	0.039	-1.227	0.135	7.009	0.683	30.439	39.4	-0.333	0.157	1.22823	1.06047	0.651	-0.299	0.715	27.833	39.359
2020-08-01 14:33 CEST	IAEA-C2	-8.22	-8.92	0.668	-4.333	0.038	3.687	0.038	-1.233	0.134	6.797	0.751	22.696	39.49	-0.373	0.147	1.22823	1.06047	0.602	-0.585	0.779	20.038	39.467
2020-08-01 15:15 CEST	IAEA-C2	-8.17	-8.85	0.614	-4.279	0.05	3.76	0.053	-1.15	0.158	6.612	0.684	7.467	35.295	-0.417	0.16	1.22823	1.06047	0.548	-0.915	0.746	4.648	35.302
2020-08-01 15:56 CEST	IAEA-C2	-8.11	-8.9	0.634	-4.226	0.044	3.71	0.048	-1.128	0.2	6.555	0.615	11.995	40.266	-0.401	0.192	1.22823	1.06047	0.568	-0.872	0.662	9.204	40.224
2020-08-13 09:16 CEST	IAEA-C2	-8.28	-8.98	0.643	-4.357	0.035	3.658	0.047	-1.257	0.154	6.744	0.591	120.192	69.135	-0.343	0.126	1.07432	0.945592	0.577	-0.582	0.575	117.363	68.858
2020-08-13 09:58 CEST	IAEA-C2	-8.31	-8.9	0.689	-4.389	0.032	3.741	0.035	-1.166	0.185	6.812	0.49	64.897	50.236	-0.3	0.181	1.07432	0.945592	0.623	-0.678	0.507	62.075	50.023
2020-08-13 23:36 CEST	IAEA-C2	-8.23	-8.99	0.761	-4.316	0.032	3.653	0.041	-1.136	0.139	6.789	0.647	68.75	35.807	-0.26	0.133	1.14353	0.992199	0.695	-0.526	0.683	66.02	35.69
2020-08-14 00:19 CEST	IAEA-C2	-8.25	-9	0.783	-4.341	0.026	3.65	0.042	-1.146	0.132	6.787	0.703	88.025	32.57	-0.24	0.118	1.14353	0.992199	0.717	-0.523	0.721	85.282	32.47
2020-08-14 01:01 CEST	IAEA-C2	-8.29	-9.05	0.725	-4.38	0.024	3.599	0.025	-1.286	0.116	7.03	0.462	66.729	27.906	-0.291	0.12	1.14353	0.992199	0.659	-0.18	0.481	64.19	27.828
2020-08-14 01:48 CEST	IAEA-C2	-8.28	-8.97	0.798	-4.367	0.028	3.673	0.043	-1.137	0.197	6.878	0.672	69.144	29.369	-0.227	0.163	1.14353	0.992199	0.732	-0.479	0.719	66.429	29.232
2020-08-17 09:11 CEST	IAEA-C2	-8.29	-9.07	0.7	-4.381	0.032	3.558	0.045	-1.396	0.131	6.748	0.494	-0.515	31.19	-0.36	0.159	1.20944	1.06909	0.634	-0.378	0.467	-2.812	31.157
2020-08-17 09:52 CEST	IAEA-C2	-8.23	-8.98	0.758	-4.326	0.031	3.648	0.048	-1.203	0.168	6.856	0.539	1.776	25.145	-0.312	0.141	1.20944	1.06909	0.692	-0.451	0.524	-0.761	25.105
2020-08-19 00:20 CEST	IAEA-C2	-8.2	-8.99	0.667	-4.301	0.035	3.628	0.047	-1.287	0.165	6.374	0.692	35.142	30.738	-0.401	0.187	1.18707	1.07703	0.601	-0.888	0.732	32.534	30.693
2020-08-19 01:03 CEST	IAEA-C2	-8.22	-8.95	0.674	-4.325	0.037	3.674	0.053	-1.26	0.153	6.655	0.639	54.779	37.52	-0.395	0.17	1.18707	1.07703	0.608	-0.701	0.7	52.054	37.471
2020-08-19 01:46 CEST	IAEA-C2	-8.25	-9	0.695	-4.347	0.037	3.617	0.044	-1.322	0.203	6.427	0.553	49.336	32.819	-0.378	0.177	1.18707	1.07703	0.629	-0.813	0.575	46.768	32.772
2020-08-19 02:29 CEST	IAEA-C2	-8.18	-8.83	0.643	-4.275	0.032	3.794	0.048	-1.118	0.163	6.624	0.613	35.87	35.627	-0.421	0.156	1.18707	1.07703	0.577	-0.971	0.658	32.897	35.55
2020-08-19 09:10 CEST	IAEA-C2	-8.28	-9.1	0.68	-4.383	0.04	3.512	0.052	-1.474	0.142	5.718	0.82	125.792	63.925	-0.391	0.146	1.16895	1.07112	0.614	-1.31	0.887	123.302	63.696
2020-08-19 09:53 CEST	IAEA-C2	-8.26	-8.93	0.703	-4.359	0.041	3.683	0.058	-1.263	0.159	6.053	0.646	120.7	61.829	-0.371	0.162	1.16895	1.07112	0.637	-1.318	0.728	117.82	61.596
2020-08-20 15:21 CEST	IAEA-C2	-8.19	-8.93	0.715	-4.294	0.049	3.693	0.068	-1.191	0.189	6.798	0.656	50.949	42.896	-0.377	0.162	1.17891	1.09307	0.649	-0.596	0.744	48.162	42.862
2020-08-20 16:03 CEST	IAEA-C2	-8.23	-8.92	0.667	-4.324	0.045	3.698	0.063	-1.257	0.185	6.873	0.694	50.158	34.485	-0.417	0.182	1.17891	1.09307	0.601	-0.533	0.749	47.395	34.483
2020-08-20 16:44 CEST	IAEA-C2	-8.2	-8.92	0.673	-4.301	0.04	3.693	0.055	-1.234	0.124	6.834	0.603	51.493	39.196	-0.412	0.126	1.17891	1.09307	0.607	-0.562	0.651	48.712	39.172
2020-08-20 17:26 CEST	IAEA-C2	-8.23	-8.96	0.715	-4.332	0.027	3.653	0.036	-1.269	0.131	6.749	0.613	49.391	36.694	-0.377	0.145	1.17891	1.09307	0.649	-0.566	0.629	46.73	36.626
2020-08-24 09:35 CEST	IAEA-C2	-8.32	-9	0.657	-4.418	0.035	3.619	0.053	-1.437	0.147	6.527	0.501	-5.326	35.284	-0.422	0.152	1.16399	1.08165	0.591	-0.718	0.537	-7.69	35.257
2020-08-24 10:18 CEST	IAEA-C2	-8.28	-8.98	0.605	-4.379	0.027	3.639	0.044	-1.422	0.157	6.636	0.496	-17.918	37.499	-0.466	0.164	1.16399	1.08165	0.539	-0.65	0.5	-20.329	37.471
2020-08-26 09:09 CEST	IAEA-C2	-8.3	-9.04	0.792	-4.388	0.029	3.596	0.052	-1.293	0.154	7.161	0.493	38.418	35.876	-0.287	0.138	1.16151	1.0592	0.726	-0.044	0.463	35.96	35.747
2020-08-26 09:51 CEST	IAEA-C2	-8.27	-8.97	0.705	-4.36	0.023	3.668	0.042	-1.269	0.15	7.363	0.528	64.907	29.735	-0.362	0.134	1.16151	1.0592	0.639	0.013	0.501	62.205	29.622
2020-08-28 09:06 CEST	IAEA-C2	-8.31	-9.03	0.646	-4.388	0.035	3.622	0.064	-1.387	0.188	6.564	0.563	34.369	40.388	-0.405	0.18	1.20294	1.0674	0.58	-0.687	0.572	31.871	40.314
2020-08-28 09:48 CEST	IAEA-C2	-8.25	-9.04	0.633	-4.334	0.031	3.612	0.052	-1.35	0.154	6.889	0.574	49.383	31.414	-0.416	0.164	1.20294	1.0674	0.567	-0.346	0.583	46.807	31.345
Average value:		-8.248	-9.00063	0.695705															0.629705
Standard deviation:		0.0555744	0.103972	0.0516883															0.0516883
Standard error:		0.00570181	0.0106673	0.00530311															0.00530311
Number of replicates:		95
